# Supplementary material for: Metabolomic differential analysis of interspecific interactions among white rot fungi Trametes versicolor, Dichomitus squalens and Pleurotus ostreatus
Source: Sci Rep. 2017 Jul 13;7:5265. doi: 10.1038/s41598-017-05669-3 (PMC5509712; doi:10.1038/s41598-017-05669-3)
Supplement: Supplementary file 2 — Supplementary Tables [file 41598_2017_5669_MOESM2_ESM.xls]

## Sheet: Explanation
	OrigScale		Integrated peak raw ion counts, adjusted for inter-day instrument drift (see Report Appendix)
			For a single day run, this is equivalent to the raw data.
	ScaledImpData		Each biochemical in OrigScale is rescaled to set the median equal to 1.
			Then, missing values are imputed with the minimum.
	Pathway Heat Map		This is the heat map associated with the statistical analysis of the data.
			Indicates ratios, p- and q-values for each comparison.
			0.55	Green: indicates significant difference (p≤0.05) between the groups shown, metabolite ratio of < 1.00
			0.76	Light Green: narrowly missed statistical cutoff for significance 0.05<p<0.10, metabolite ratio of < 1.00
			1.71	Red: indicates significant difference (p≤0.05) between the groups shown; metabolite ratio of ≥ 1.00
			1.32	Light Red: narrowly missed statistical cutoff for significance 0.05<p<0.10, metabolite ratio of ≥ 1.00
			1.2	Non-colored text and cell: mean values are not significantly different for that comparison
		* indicates compounds that have not been officially confirmed based on a standard but we are confident in its identity
	Box/Line Plots (biochem)		Plots sorted by alphabetical order order
	Box/Line Plots (pathway)		Plots sorted by pathway order

## Sheet: Table S1 
Supplementary TableS1: The raw data of identified mebolites in all samples															CLIENT_IDENTIFIER	1	2	3	4	5	6	7	8	9	10	11	12	13	14	15	16	17	18	19	20	21	22	23	24	25	26	27	28	29	30
															PROTEIN_CONC_UG_UL		0.5271	0.4777	0.5489	0.418	0.6914	0.8235	0.5719	0.6236	0.7167	0.7523	0.6834	0.7615	0.7776	0.5455	0.3697	0.5214	0.4708	0.5662	0.3835	0.534	0.6523	0.7385	0.7397	0.6558	0.1089	0.1445	0.0951	0.0928	0.0871
															RUN_DAY	1	1	1	1	1	1	1	1	1	1	1	1	1	1	1	1	1	1	1	1	1	1	1	1	1	1	1	1	1	1
															SAMPLE_GROUP	T V-PO	T V-PO	T V-PO	T V-PO	T V-PO	PO-DS	PO-DS	PO-DS	PO-DS	PO-DS	TV-DS	TV-DS	TV-DS	TV-DS	TV-DS	PO	PO	PO	PO	PO	DS	DS	DS	DS	DS	TV	TV	TV	TV	TV
															SAMPLE_WEIGHT_MG	103	121	105	98	113	97	94	119	126	123	130	130	130	117	127	87	76	76	87	83	91	94	84	91	82	96	86	86	98	94
															TEST_GROUP	TV_PO	TV_PO	TV_PO	TV_PO	TV_PO	PO_DS	PO_DS	PO_DS	PO_DS	PO_DS	TV_DS	TV_DS	TV_DS	TV_DS	TV_DS	PO	PO	PO	PO	PO	DS	DS	DS	DS	DS	TV	TV	TV	TV	TV
								introduction		human metabolom database
PATHWAY ORDER	Alpha	COMP ID	PLATFORM	CHEMICAL ID	RI	MASS	CAS	PlantCyc	KEGG	HMDB	PUBCHEM	CHEMSPIDER	SUPER PATHWAY	SUB PATHWAY	BIOCHEMICAL	SH-SJTU-03930	SH-SJTU-03931	SH-SJTU-03932	SH-SJTU-03933	SH-SJTU-03934	SH-SJTU-03935	SH-SJTU-03936	SH-SJTU-03937	SH-SJTU-03938	SH-SJTU-03939	SH-SJTU-03940	SH-SJTU-03941	SH-SJTU-03942	SH-SJTU-03943	SH-SJTU-03944	SH-SJTU-03945	SH-SJTU-03946	SH-SJTU-03947	SH-SJTU-03948	SH-SJTU-03949	SH-SJTU-03950	SH-SJTU-03951	SH-SJTU-03952	SH-SJTU-03953	SH-SJTU-03954	SH-SJTU-03955	SH-SJTU-03956	SH-SJTU-03957	SH-SJTU-03958	SH-SJTU-03959
206	1	40506	LC/MS Pos	100003263	1322	143.2	7663-77-6				82111	74106	Amino acid	Glutamate family (alpha-ketoglutarate derived)	1-(3-aminopropyl)-2-pyrrolidone	84321.8	76726.7	103449	220479	114824	17705.9	41714.2	25003.3	45403.7	67616.7	136450	157143	150882	184892	198753		71666.8			23518.2	40914.1	53918.7	27785.5	27281.7	49300.9	15185.3	43590.7			42314.8
1258	2	38098	GC/MS	100002230	1252	202.1	22059-21-8	CPD-68	C01234		535	520	Hormone metabolism	Ethylene metabolism	1-aminocyclopropanecarboxylic acid	1.14373e+06	1.12142e+06	1.04775e+06	723368	1.32646e+06	9159.77	8301.12	4967.08	16932.3	8980.32	561181	625575	684215	594770	836869	8600.15	766396		9573.43	12649.2	16420.1	10962.7	10372.7		20241.1	6214.34	7296.06	6018.68	5603.63	14882.5
589	3	27447	LC/MS Neg	100001040	6226	279.2	2277-28-3				5283469	4446589	Lipids	Glycerolipids	1-linoleoylglycerol (18:2)	92792.9	112295	101677	92496.6	65168.1	79994.7	79465.6	108219	56701.2	104635	30147.9	62581.4	129082	131369	112449		20208.8	17270.3	88115.3	20298.8
619	4	34419	LC/MS Neg	100001395	5844	594			C04100	HMDB10386	11988421	10160888	Lipids	Phospholipids	1-linoleoyl-GPC (18:2)	159322	49294.5	107581	83491.6	71292.3	59761.2	98969.7	41458.8	82877.3	121856	55620.7	36945.8	160681	138647	54210.9	17705.8	20763.5	14642.5	28970.9	23991.6	26206.9	88417	47336.4	57722.3	54461.4	8033.32	18934.6		23443
620	5	32635	LC/MS Neg	100001570	5725	476.3				HMDB11507	52925130	21403170	Lipids	Phospholipids	1-linoleoyl-GPE (18:2)*	279561	114053	187923	206051	119967	110261	164969	89609.4	159066	250376	76604.8	87199.2	293933	231097	158958	36013.1	45477.3	32393.1	64867.1	40916.9	18143.2	103863	54118.9	66636.4	53553.9	9479.05	14028.7	6410.38	34602.3	8328.12
621	6	36594	LC/MS Neg	100001778	5487	595.3							Lipids	Phospholipids	1-linoleoyl-GPI* (18:2)*	138969	43885.6	84296.7	140714	64322	65013.5	66503.8	33164.2	130031	112621	56113.8	85731.6	172842	115753	98792.3	5074.92	17866.1	6628.65	16045.9	7271.1	16550.4	33047.9	46055.7	33229.7	28859.7		12361.4
625	7	35628	LC/MS Neg	100001569	5928	478.3	89576-29-4			HMDB11506	9547071	7826021	Lipids	Phospholipids	1-oleoyl-GPE (18:1)	76989.2	49960.6	36735.8	22864.5	32029.4	52456.5	24904.9	36363.1	20984.2	27148.3	11098.9	8176.09	33429.3	30245.2	25059.2		27644.6		5516.82		9144.71	37086.8	23210.5	25910.8	21778.7
626	8	36602	LC/MS Neg	100001777	5577	597.4							Lipids	Phospholipids	1-oleoyl-GPI (18:1)*	31857.6		14205.1	18630.8	25427.7	10566	11156		20457.2	17325.3		6733.72	32023	16464.7	17573.6						4872.7	21535	23482.2	20572.3	19106
678	9	19260	LC/MS Neg	100000630	5607	522.3					9547099	7826049	Lipids	Phospholipids	1-oleoylglycerophosphoserine	25531.6	22461.3	28005.4	17610.3	19451.3	9804.87	6969.49		11001.5	12067.3			20120.6	17839.9	12460	4092.57	16611.4			8739.44										5381.04
630	10	35631	LC/MS Neg	100001567	5940	452.3		2-Lysophosphatidylcholines		HMDB11503	9547069	7826019	Lipids	Phospholipids	1-palmitoyl-GPE (16:0)	103131	46531.2	76897.3	104309	35572.2	120574	136243	113837	156695	245542	37902.9	42177.7	136715	100373	75477.6	43722.3	27320.5	43019.6	95346.5	53924.2	64370.2	258714	157128	122020	151584		11204.5		55313.4
463	11	33971	LC/MS Neg	100001278	5558	267.3	29743-97-3			HMDB60038	5312435	4471860	Lipids	Free fatty acid	10-heptadecenoate (17:1n7)	85928.5	141431	117170	288818	117081	112194	82239.4	94254.3	123588	99594.4	44852.5	56419.4	235030	239532	196543	45332	137258	62264.7	88754.5	72221.7	101908	206543	166945	276647	191052	66878.8	61284.4	73964.3	93402.3	111413
568	12	38395	LC/MS Neg	62	5137	313.4	263399-35-5	CPD-13086	C14829	HMDB04705	10236635	8412123	Lipids	Oxylipins	12,13-DiHOME	1.83065e+06	950841	1161182	397687	494654	4.47027e+06	4.82827e+06	3.4529e+06	2.7144e+06	3.63711e+06	391022	361991	396255	340901	424381	5.76795e+06	1.80311e+06	5026230	7002802	7.29564e+06	1.07077e+06	938306	2.22417e+06		1251877	165695	182631	175029	9541290	178010
565	13	37752	LC/MS Neg	100002196	5270	295.2					43013		Lipids	Oxylipins	13-HODE + 9-HODE	3467487	2.43892e+06	2310825	5292051	2.57345e+06	9647938	11998487	10232454	12792983	9464536	5.31584e+06	4.15917e+06	6.31562e+06	4.88765e+06	3.00154e+06	4.07365e+06	4101035	3660216	6.00082e+06	5.10635e+06	4.4191e+06	5.66357e+06	6.22895e+06	6.64692e+06	4963577	418621	357400	553223	7457353	1522476
878	14	1553	LC/MS Pos	211	1632	252.1	16373-93-6	DEOXYADENOSINE	C00559	HMDB00101	13730	13135	Nucleotide	Purine metabolism	2'-deoxyadenosine	310278	412588	398187	199147	425153	487377	399534	450750	534671	400918	210056	143311	225756	174520	104728	752896	240839	535621	276805	820784	1.26478e+06	1.21439e+06	1.27237e+06	1.24621e+06	1.3247e+06	855839	625397	717915	1.22216e+06	1.01976e+06
931	15	15949	LC/MS Pos	100000125	1256	228	951-77-9	DEOXYCYTIDINE	C00881	HMDB00014	13711	13117	Nucleotide	Pyrimidine metabolism	2'-deoxycytidine	38194.3	35646.2	73204.2	29217.2	93636.6	31842.2	37611.1	64744.9	68753.1	32846.2	51729.9	20021.8	24043.7	25606.7	24994.2	178684	45900.4	174701	99969.8	162390	24572.3	24478.2	24126.9	33667.1	35426.8	306083	184574	238348	333165	143271
879	16	1411	LC/MS Neg	348	1759	266.2	961-07-9	DEOXYGUANOSINE	C00330	HMDB00085	187790	163230	Nucleotide	Purine metabolism	2'-deoxyguanosine	12655.8	12911.7	14930.9	5879.25	15205.7	15186.1	15277	12917.7	20434.4	14191.4	5876.95	4285.83	5583.92	5550.26	2494.47	16273.9	8436.21	11519.5	8714.17	15496.7	74024.2	67266.1	54379.5	78899.1	78414.3	39709.9	27154.1	35440.5	47167	57226.4
881	17	15076	LC/MS Neg	100000135	1700	251.1	890-38-0		C05512	HMDB00071	65058	58569	Nucleotide	Purine metabolism	2'-deoxyinosine	5080.7	5812.38	8799.9	1931.55	4019.11	9726.12	13465.3	7017.85	6903.83	8345.09			1751.17			4434.43	7510.85	9169.72	12905.1	6984.67	35252.4	37876.9	32823.9	19576.5	36228.8		3306.57		2286.41	3339.95
933	18	1412	LC/MS Neg	536	1608	227.1	951-78-0	DEOXYURIDINE	C00526	HMDB00012	13712	13118	Nucleotide	Pyrimidine metabolism	2'-deoxyuridine	4860.67	6774.63	7941.39		5563.64	4132.86	6118.72	7103.66	6305.85					3591.55			4136.15				17820.5	24842.3	18076.6	17055.5	15388.9		3749.93		6449.69	9047.84
924	19	42607	LC/MS Pos	100004047	1876	282.1	2140-79-6				102213	92344	Nucleotide	Purine metabolism	2'-O-methyladenosine	37479.3	35505.5	53713	97308.7	76818.2	60491.1	45716.1	56812.6	72717.7	36541.2	121931	89358.3	89582.2	92559.3	74255.8	49705.1	51329.1	54745.9	18671.1	65741	74072.3	90524.2	64739.7	113846	84808	201843	141538	144643	210665	182250
217	20	38276	GC/MS	100002417	1422	131	1756-18-9	DIOH-ISOVALERATE	C04039	HMDB12141	677	657	Amino acid	Branched Chain Amino Acids (pyruvate derived)	2,3-dihydroxyisovalerate		50969.9	56771.9	31277.1	25929.6	119701	130129	384253	196738	254311	71128.5	64359.6	59145.9	30424.5	49505.3	409853	92556	241046	335727	300821	47549.9	82206.4	72017.4	115692	56177.1		24086.2		225714
93	21	6146	LC/MS Pos	381	794	162.1	542-32-5;1118-90-7	CPD-468	C00956	HMDB00510	469	456	Amino acid	Aspartate family (OAA derived)	2-aminoadipate	2144258	1.80305e+06	2.18607e+06	1.14524e+06	1.65452e+06	981843	1.17661e+06	973745	1.25896e+06	900580	1.28274e+06	1.0299e+06	1.26711e+06	1.09505e+06	835360	304166	1.20835e+06	656361	613510	406087	712467	987927	694126	1.046e+06	746619	417720	490521	362029	323094	403399
144	22	1577	GC/MS	1128	1215.7	130	1492-24-6	2-Aminobutyrate	C02261	HMDB00650	439691	388757	Amino acid	Glutamate family (alpha-ketoglutarate derived)	2-aminobutyrate	287934	380224	309732	345821	267972	715106	829526	700661	667339	555988	287002	269052	296504	291076	263049	179018	311418	257227	293718	274910	208983	256034	267962	256701	210511	76784.6	49931.3	43212.4	345952	56387.7
1534	23	38109	LC/MS Pos	100002382	1266	110.1	95-55-6		C01987		5801	5596	Xenobiotics	Chemicals	2-aminophenol			15705.4	75793.4		71469.7	17188.4	23134.1	388466	54597.9	56803.4	134971	82430.2	71029.9	39788.8			10919.7	12480.8		1.56439e+06	1.97912e+06	2.03366e+06	1.60779e+06	2.10115e+06
786	24	37253	GC/MS	100002070	1576	247	40951-21-1	CPD-381	C02630	HMDB00606	43	42	Lipids	Fatty acid, Dicarboxylate	2-hydroxyglutarate	343974	285565	432767	340824	250952	425820	426425	424936	515382	539939	362677	235770	443804	280806	196581	369921	249676	317647	473825	397978	403667	637393	547324	737864	515547	33270.9	41637.6	36685.9	491640	62666.1
469	25	35675	LC/MS Neg	100001579	5508	271.3	764-67-0			HMDB31057	92836	83805	Lipids	Free fatty acid	2-hydroxypalmitate	327034	329209	257421	159869	275144	279047	309250	428785	131236	226135	56064.1	53431.8	155671	140684	86807.4	617529	248632	401577	679500	818839	55366.1	80124.1	53927.8	78852.9	46969.2	200236	201220	302775	892772	265600
470	26	17945	LC/MS Neg	1239	5705	299.4	629-22-1		C03045		69417	62625	Lipids	Free fatty acid	2-hydroxystearate	76056.7	70865.5	66090.2	137159	60118.2	332359	301680	268337	288182	235978	38773.6	22921.8	135168	126010	62524.7	180657	52573.3	194322	325108	296100	173467	372581	220483	542540	269898	43459.7	33206.7	75131.4	366493	72794.9
241	27	15667	LC/MS Neg	100000409	732	175.2	3237-44-3	3-CARBOXY-3-HYDROXY-ISOCAPROATE	C02504	HMDB00402	77	76	Amino acid	Branched Chain Amino Acids (pyruvate derived)	2-isopropylmalate	36035.9	61081.5	32537.3	102252	39793.2	39431	33627.1	48678.7	45459	51493.1	88406.8	95390.8	94685.2	89536.8	54957.4	50260.5	32499	48811.7	65226.1	50913.9	36663.6	58357.1	55510	72129.8	73016.5	12001.7	13172.4	15006.4	70957.4	68434.7
597	28	32536	GC/MS	100000987	2169	408.3	3443-82-1			HMDB11538	5365676	4517636	Lipids	Glycerolipids	2-linoleoylglycerol (2-monolinolein)	13571.2	10141.2	15608.1	23180.7	13297.7	14035.9	8373.95	11631.5	9787.15	11754.2	31286.2	22901.9	24794.5	9946.19	12356.7		6632.1	1422.85	2164.62		1524.26			4847.48					12084.1
249	29	35431	LC/MS Pos	100001509	2439	246.1	31023-25-3			HMDB00378	6426901	4932320	Amino acid	Branched Chain Amino Acids (pyruvate derived)	2-methylbutyroylcarnitine (C5)	113797	70942.9	96008.2	82082	93002.5	130699	133860	154108	226399	85808.8	81266.4	102121	109767	104308	104448		81192.5	27848.7	49594.3	36272.2		37695.6		61451.9	37342.7
278	30	35629	GC/MS	100000093	1734	459.1	70195-25-4	2-PG	C00631	HMDB03391	59	13766841	Carbohydrate	Glycolysis	2-phosphoglycerate	47244.9	29838.7	44592.7	28919.4	40703.7	22262.3	15657.7	29336.9	39203.4	49689.5	22140.6	13434.3	19718.1	14109.4	4929.84	2236.56	23307.5	4514.47	12384.5		13036.6	18074	26969.8	13908.9	20952.9				7350.38
30	31	32197	LC/MS Neg	240	1395	181.1	6482-98-0	CPD-2222	C03672	HMDB00755	9378	9010	Amino acid	Aromatic amino acid metabolism (PEP derived)	3-(4-hydroxyphenyl)lactate (HPLA)	4938.85				5081.59											24478.5		20419		14605.2									11051.2
222	32	1549	GC/MS	111	1205	177.11	2068-83-9	CPD-12175	C06001	HMDB00336	87	10140307	Amino acid	Branched Chain Amino Acids (pyruvate derived)	3-hydroxyisobutyrate	69720.6	54862.8	77696.5	45461	68541.6	62330.5	76333.6	83514.2	98347.1	66111	49438.3	38115	32598.3	44228.2	45454.2	26655.7	60667.3	31098.7	47334	18704.4		22635.2		43775.1	21207.5	6227.73	13749		11920.6
476	33	42103	GC/MS	115	1187.1	177.1	503-66-2	3-HYDROXY-PROPIONATE	C01013	HMDB00700	68152	4573601	Lipids	Free fatty acid	3-hydroxypropanoate	110208	107219	107388	69088.7	108949	116014	90048.2	77195.2	117987	92381.1	69122.7	85470.7	100605	63297.9	79867.5	98379.3	71236.5	68483.4	108276	89763.5	125939	167720	137135	319132	98348.1	37738.5	61799.5	52364.2	111900	34231.4
224	34	15676	LC/MS Neg	100000036	2106	129.2	1460-34-0;51829-07-3	2-KETO-3-METHYL-VALERATE	C00671	HMDB03736	47	46	Amino acid	Branched Chain Amino Acids (pyruvate derived)	3-methyl-2-oxovalerate	12108.3	21876.1	18761.9	10002	7908.53	20956.7	39653.2	13921.9	17015.1	22841.2	12014.6	6343.72	12790.2	12226.8	8055.27	175083	32272.5	52516.4	89334.3	60843.3	5979.21	4446.86		8605.47	9273.26	7319.44	5004.11		87199.6	9109.39
306	35	40264	GC/MS	132	1754	357.1	80731-10-8	G3P	C00597	HMDB00807	724	10669764	Carbohydrate	Calvin cycle and pentose phosphate	3-phosphoglycerate	1924400	1.29544e+06	1.87826e+06	993441	1.38917e+06	843550	753427	1.39742e+06	1.08327e+06	1.83214e+06	935886	674113	811102	695767	379330	146795	976972	251347	517923	206932	685262	948859	1.20616e+06	725216	783176	13100.2	14064		435993	14476.2
3	36	543	GC/MS	133	1777.6	356.1	407-41-0	3-P-SERINE	C01005	HMDB00272	68841	19969944	Amino acid	Serine family (phosphoglycerate derived)	3-phosphoserine	75756.4	48763.1	39891.1	43195	36105.3	49612.7	81452.3	60678.4	53924.9	94112.4	40540.7	24083.4	34458.2	28260.5	25243.2	18489.3	59495.4	19616.3	34240.2	20939.8	3360.66	3348.56	10776.8	17769.3	14111.7	7728.64	9351.42	9007.82	57002.6	8071.3
198	37	15681	LC/MS Pos	100000096	1085	146.1	463-003;463-00-3		C01035	HMDB03464	500	486	Amino acid	Glutamate family (alpha-ketoglutarate derived)	4-guanidinobutanoate	6.6723e+06	5.09788e+06	6237524	3062368	5.70735e+06	953741	864019	795472	532889	487907	4.10022e+06	2183656	4615444	3.01842e+06	1.7011e+06	3.42452e+06	3.51802e+06	2392784	1999981	2721857	343680	290258	571858	275244	303002	647984	986400	1.00794e+06	2.39905e+06	1.78152e+06
184	38	40062	GC/MS	100002537	1658	333.1	1187-99-1		C01127	HMDB02070	599	579	Amino acid	Glutamate family (alpha-ketoglutarate derived)	4-hydroxy-2-oxoglutaric acid	23273.1	19539.6	10314.7	17769.7	9831.47	33117	20000	21673.1	50506.9	35512.8	45399.3	22974.6	31225.6	28856.2	24658.9	99333.6		20058.9		33675.4	6781.47	5159.1		6631.18	6415.93	13950.8	19669.8	10517	60302.2	31472
149	39	34585	GC/MS	100001507	1277	233.1	502-85-2	4-HYDROXY-BUTYRATE	C00989	HMDB00710	10413	9984	Amino acid	Glutamate family (alpha-ketoglutarate derived)	4-hydroxybutyrate (GHB)	68567.9	69016.3	91328.5	14482.3	67191	36636.3	33265.3	44170.8	34541.9	28043.3	19967.3	22587.8	18716.7	242414	25419.2	60806.9	37829.8	35761.1	46473	59217.4	42748.7	99209.6	58429	191485	39593.5	5884.25	27477.2	13331.4	99954	7411.78
36	40	541	GC/MS	144	1630.6	179	156-38-7		C00642	HMDB00020	127	3881560	Amino acid	Aromatic amino acid metabolism (PEP derived)	4-hydroxyphenylacetate	7090.08		9044.69		13135.6	64152.8	38015.4	37678.5	27938.9	19264.6	6937.96	7548.04	10201	6890.11		70480.4	10083.4	39645.4	32307.7	32224.9	59421	109863	224212	444807	121245		6165.08		67926.5
37	41	1669	LC/MS Neg	1141	1716	179.1	156-39-8	P-HYDROXY-PHENYLPYRUVATE	C01179	HMDB00707	979	954	Amino acid	Aromatic amino acid metabolism (PEP derived)	4-hydroxyphenylpyruvate			4217.53												8459.25	252832		50409.6	82812	88024.3									110705
1298	42	37421	GC/MS	100000451	1539	165	100-09-4		C02519	HMDB01101	7478	10181338	Secondary metabolism	Benzenoids	4-methoxybenzoate		9720.47				26186.9	41652.6	72078.1	53864.3	83386.4							23776.8			3735.45		7577.35			6152.67	12578.9				6566.61
225	43	22116	LC/MS Neg	100000551	2200	129.2	816-66-0	2K-4CH3-PENTANOATE&redirect=T	C00233	HMDB00695	70	69	Amino acid	Branched Chain Amino Acids (pyruvate derived)	4-methyl-2-oxopentanoate	62058.4	95764.9	139496	17125.7	84212.6	31788.2	110354	52433.1	9721.77	25493.1	13144.8	10159.5	22672.1	20041.8	7710.12	3.47663e+06	291696	785633	1.14015e+06	1.47413e+06	4424.96	7834.44			5151.26	6348.48	7718.39	8668.78	1.91019e+06	20713.1
129	44	40732	LC/MS Neg	100003712	1642	147.1	583-92-6	CPD-479	C01180	HMDB01553	473	460	Amino acid	Aspartate family (OAA derived)	4-methylthio-2-oxobutanoate																249224		34266.7	44751.8	91812.9									131082
71	45	40037	GC/MS	100003071	1853.8	365.1	3131-52-0	DIHYDROXYINDOLE	C05578	HMDB04058	114683	102690	Amino acid	Aromatic amino acid metabolism (PEP derived)	5,6-dihydroxyindole				1567.77		72687.3	28814.1	13981.8	31015.2	35107.1	3726.41	3953.41	1700.34	6014.28							6583.39	4422.49	10279.8		7210.16				3133.97
254	46	1419	LC/MS Pos	212	2427	298.1	2457-80-9	5-METHYLTHIOADENOSINE	C00170	HMDB01173	439176	388321	Amino acid	Amines and polyamines	5-methylthioadenosine (MTA)	246829	229447	221956	178657	207148	245671	238662	187301	216747	270249	175889	163179	119721	148477	153684	309850	380686	347867	379659	318903	68165	71564.7	101112	114419	93938.1	36177.9	28172.2	43309.4	406321	32678.7
941	47	35136	LC/MS Neg	100001446	1774	257.1	1463-10-1			HMDB00884	445408	393058	Nucleotide	Pyrimidine metabolism	5-methyluridine (ribothymidine)	7596.34	8483.83	12931.3		11513.2	8113.46	6574.76	4879.32	7601.38	3581.57	5678.97	2937.79	4117.21	4083.97		4885.13	6553.29	4825.98	3813.03		24184.2	30733.2	35844.2	23126.6	34093.5	2631.97	2842.05		6032.01	5210.49
263	48	1494	LC/MS Neg	1021	744	128.2	98-79-3	5-OXOPROLINE	C01879	HMDB00267	7405	7127	Amino acid	Glutathione metabolism	5-oxoproline	85446.2	50496.5	62845.2	24274.4	62446.7	45738.4	54097.7	24076.6	48850.2	58425.7	19947.8	12482.7	23214.8	22564.2	14793.7	15406.6	42284.9	23469.9	20586	22165.3	41634.6	52922.4	48412.4	39083.1	40515.4	15416.4	24124.4	12670.3	30571.8	17205.5
130	49	43231	GC/MS	100004499	1529.7	170.1	34622-39-4				3014237	2282737	Amino acid	Aspartate family (OAA derived)	6-oxopiperidine-2-carboxylic acid	65726.8	82901.5	70278.1	100827	55152.6	54144	66032.4	95622.3	68613.1	69754.7	68664.6	62254.6	55327.8	56359	44780.2	39282.6	54250.5	47564.8	29451.8	30715.7	31098.7	45827.1		66884.6	44697.1		33143.3	29031.7	45650.9	56748.7
453	50	15442	LC/MS Neg	100000341	588	275.1	921-62-0;53411-70-4	CPD-2961	C00345	HMDB01316	91493	82615	Carbohydrate	Sucrose, glucose,fructose metabolism	6-phosphogluconate	594182	524888	558627	685642	387582	286692	252440	282833	470354	434572	694537	612406	739510	722422	369421	97503.3	236940	121787	137674	119968	487276	419046	258367	404023	483660				138637	9201.44
918	51	38672	LC/MS Neg	100002744	1245	166.1	5614-64-2		C20155	HMDB02032	65154	58661	Nucleotide	Purine metabolism	8-hydroxyguanine				5870.64							12987.6	9295.62	8052.45	6721.6	6332.53							3719.06								12677.1
481	52	21239	LC/MS Neg	100000956	2323	159.1	764-89-6			HMDB00711	69820	63018	Lipids	Free fatty acid	8-hydroxyoctanoate	24431.9	32931.6	25432.1	15334.5	19089.5	10915.1	11573.3	11573.2	15818.1	19757.3	25438.3	20789.8	30845.1	21969.5	17963.9	31163.6	29362.4	25526.6	27878.7	31880.8	35733.9	49279.5	45409	53442.6	52788.1	29965.9	40855.6	18771.3	51149.6	20620
569	53	38399	LC/MS Neg	179	5177	313.3	263399-34-4		C14828	HMDB04704	9966640	8142232	Lipids	Oxylipins	9,10-DiHOME	144780	216432	146634	156839	161408	526808	627942	592720	480490	528812	107262	91868.8	138364	131448	95099.9	1.52351e+06	135312	1.41123e+06	441157	652317	239814	206648	361363		255478	63443.2	62883.7	46763.3	574732	84626.5
253	54	33963	GC/MS	1218	1285	231.1	3483-11-02	3-KETOBUTYRATE	C00164	HMDB00060	96	94	Amino acid	Branched Chain Amino Acids (pyruvate derived)	acetoacetate	45035.3	44168.5	48206.3	42606.4	35555	18953.8	28447.5	30520.7	36133.6	39794.1	40301.6	54315.8	40052.6	23724.3	60014.5	678147	111141	167439	208505	276786	18147.1	20979.3	24045.8	32148.5	23664	16123.6	12575.9	32064	401474	39986.7
734	55	32198	LC/MS Pos	100000802	1203	204.2	5080-50-2		C02571	HMDB00201	1	5406074	Lipids	Carnitine metabolism	acetylcarnitine (C2)	3.90149e+06	3551423	4426023	2.13568e+06	2.87046e+06	2702710	2.50319e+06	2.91383e+06	3.54234e+06	2.57945e+06	2.1774e+06	2.53353e+06	2401643	1871556	1.91558e+06	979300	3154098	1.30354e+06	967344	973224	377400	1.14563e+06	660528	1.45637e+06	718600	1.60442e+06	1.90148e+06	1.38297e+06	1.47481e+06	1.03206e+06
886	56	554	GC/MS	880	1804.2	264	73-24-5	ADENINE	C00147	HMDB00034	190	185	Nucleotide	Purine metabolism	adenine	602457	684252	611536	589333	493657	736859	795021	528249	633126	691485	470234	453695	338984	429018	346912	764366	857212	818738	951872	863158	346213	384650	393404	420155	392200	175719	159496	116816	1.05794e+06	190811
887	57	555	LC/MS Pos	798	1650	268.1	58-61-7	ADENOSINE	C00212	HMDB00050	60961	54923	Nucleotide	Purine metabolism	adenosine	14112470	12082271	13024861	18490404	15184298	12776290	8.29459e+06	13007853	17676984	11646384	21708960	17101386	18438598	17330650	13640433	9645572	8822599	7.32489e+06	5587370	10472270	10862234	12052594	11763027	13755669	12706985	7925392	8442548	9166663	19302098	12736075
888	58	36815	LC/MS Neg	100001694	1497	346.1	130-49-4	CPD-3705	C00946	HMDB11617	94136		Nucleotide	Purine metabolism	2'-AMP	15543.5	15111	14818.1	3513.05	16367.5	7042.96	6568.47	5352.81	6669.22	5816.95	5341.75	2855.76	4091		3628.43	13255.8	9735.18	8622.25	9956.86	12818.2	4558.91	4560.44	3506.08	12348	7004.6	5889.1	4524.59	10190.8	30985.9	16378.6
890	59	35142	LC/MS Pos	100001449	1451	348.1	84-21-9	CPD-3706	C01367	HMDB03540	41211	10463793	Nucleotide	Purine metabolism	3'-AMP	122652	151839	127843	104502	153603	30931.5		46004.2	170932	31088.3	159667	141654	110670	118928	223160	206928	149128	135909	85442.3	169326	186499	154810	84974.6	293711	204396			34011	110123	31606.9
892	60	32342	LC/MS Pos	209	1210	348.1	149022-20-8	AMP	C00020	HMDB00045	6083	10239183	Nucleotide	Purine metabolism	AMP	1.53993e+06	920906	590137	25239.9		1.14411e+06	1.55738e+06	1444603	1.19968e+06	1.62308e+06	47383.6	97441	37812.6	36771.4	388005	849900	692747	824046	1.18514e+06	1066096	768390	1.31259e+06	1.08181e+06	1195232	947580	16723.4	29388.5		416893
893	61	37467	LC/MS Neg	72	1781	328.2	37063-35-7		C02353	HMDB11616	2024	1947	Nucleotide	Purine metabolism	adenosine-2',3'-cyclic monophosphate	37041.3	31403.5	25478.2		39291.7	13461	15650.7	15319.1	28516.6	11677	9568.09	4964.69	4833.77	6841.99		30472	13242	22485.8	12155.2	21785.4	11239.2	6759.59	5173.41	36668.8	11762.2	15352	14493.6	31689.5	54873.2	32516.1
895	62	18360	LC/MS Neg	1303	569	462.1	19046-78-7	ADENYLOSUCC	C03794	HMDB00536	195	190	Nucleotide	Purine metabolism	adenylosuccinate	6790.02	7819.34	7020.66	12009.6	4162.39	14632.7	17339.3	14813.4	19548	14363	12425.2	11213.4	12861.8	9848.47	5470.73	8344.3		8517.56	12337.8	12009.8	7554.52	10466.2	8952.46	16760.5	11592.8				16086.2
96	63	1126	GC/MS	811	1147.6	115.9	56-41-7	L-ALPHA-ALANINE	C00041	HMDB00161	5950	5735	Amino acid	Aspartate family (OAA derived)	alanine	216963712	222011808	225081888	152636144	173859808	250764112	289274208	249504176	269188256	218834912	164706768	123400736	154910544	133490752	88641624	137716336	140175008	124246240	139936400	160629680	168842912	206350240	204833952	201640480	213717424	40678508	38736344	40104760	236557120	115343808
1002	64	37093	LC/MS Pos	100001890	2150	203	1638-60-4			HMDB28691	259583	227831	Peptide	Dipeptide	alanylleucine	268331	273724	473532	566313	537191	82807	109186	115731	286549	140311	694899	442166	521720	445903	428651	148414	328737	170479	94990.1	255766	197485	327713	190546	294422	243194	49069.8	39363.6	68359.1	283006	76216.5
897	65	1107	GC/MS	1002	1809.8	518.3	97-59-6	ALLANTOIN	C02350	HMDB00462	204	199	Nucleotide	Purine metabolism	allantoin	48939.2	31366.3	49281.9	28370.8	64023.4	117108	134835	85233.6	150258	104302	17100.4	31365.7	31705.3	21334.3	11906.7	87045	42441.4	149036	99457.7	77471	45777.4	111564	87561.6	84419.8	85987.8	1052.72			52922.1
97	66	15142	GC/MS	100000272	1417.8	219	28954-12-3	CPD-10303	C05519	HMDB04041	99289	89699	Amino acid	Aspartate family (OAA derived)	allo-threonine	25450.8		8789.12		26550.9			18114.8	32452.7	26469.3	12480.2	24049	19712.2	11141.7	20171.3	16631.1		12739.8	18244.5		22972.1	28484.5		18646.5	21518.4	15020	21310.3		26719.2	18495.1
229	67	33937	GC/MS	100001300	1208	145.1	600-37-3			HMDB00407	99823	90190	Amino acid	Branched Chain Amino Acids (pyruvate derived)	alpha-hydroxyisovalerate	11607.8	19578.5	14859.4	30230.2	13913.9	26743.6	29394.1	32479	21319.5	16308.7	27445.9	30726.3	28108.9	42102.9	24075	6246.3	12062.8	11042.5	14194.9	15971.4	2981.5	10432.1	12355.5	19194.8	11889.9	14099.4	11877.2	4538.2	17576.6	5680.4
294	68	33453	GC/MS	93	1779	419.1	305-72-6;328-50-7;22202-68-2	2-ketoglutarate	C00026	HMDB00208	51	50	Carbohydrate	TCA cycle	alpha-ketoglutarate	73665.3	126375	74425.9	196608	74570.6	373705	260068	234862	370993	188996	219511	168508	170725	159752	100394	868932	70767.7	125853	101920	209137	30019.1	32137.8	22407.9	66951.9	44984.3	62467.4	74408.2	64271.7	429622	311302
324	69	575	GC/MS	828	1631.6	217	28697-53-2	D-ARABINOSE	C00216	HMDB00646	66308	59687	Carbohydrate	Amino sugar and nucleotide sugar	arabinose	91973.8	120131	113647	74001	81924.8	145681	112880	100876	87111.3	152247	64856.3	64796.3	75619.6	63703.7	99647.9	119189	58182.3	114197	76298.6	120250	276242	173310	212279	216658	175181	299795	319124	309912	453628	174914
325	70	38075	GC/MS	100000012	1687.5	307.1	7643-75-6		C01904	HMDB01851	94154	84971	Carbohydrate	Amino sugar and nucleotide sugar	arabitol	886303	804505	575707	2.81033e+06	647385	571859	512051	535905	977204	300569	5314976	2.80043e+06	2928177	2.33856e+06	3155315	107668	236286	102821	145407	115195	1.79206e+06	2.15034e+06	2.51213e+06	3.65727e+06	1.63443e+06	1.00827e+06	1.43585e+06	1.71663e+06	1637091	816961
326	71	37516	GC/MS	100001937	1736	292.1	7643-75-7		C00878	HMDB00539	122045	108861	Carbohydrate	Amino sugar and nucleotide sugar	arabonate	200994	225449	177668	178611	148527	84253.2	82562.6	128445	122283	150899	195384	163322	170271	161154	189620	155152	163877	192836	128752	199133	100541	87805.1	78228.5	106577	110097	95341.2	126450	91117.2	315936	149617
152	72	1638	LC/MS Pos	231	650	175.2	1119-34-2	ARG	C00062	HMDB00517	232	227	Amino acid	Glutamate family (alpha-ketoglutarate derived)	arginine	10453467	10989345	10563231	5813764	11249125	8317708	10238963	9401872	7144551	7950330	6.028e+06	5064842	5449716	5.32105e+06	3.26961e+06	3.20998e+06	8304689	5216108	5.72162e+06	5294297	9693781	9557177	9329166	8765970	10160536	452816	492262	486308	3540318	521808
153	73	15497	LC/MS Pos	232	689	291.2	156637-58-0	L-ARGININO-SUCCINATE	C03406	HMDB00052	16950;828	805	Amino acid	Glutamate family (alpha-ketoglutarate derived)	argininosuccinate	199367	278850	312222	363611	240376	674688	766087	706306	586159	545940	387934	295317	308368	328747	210722	764297	280739	800766	1193144	775966	628846	790698	757212	781450	650014	17192.9	33200.2	16232.1	660136	15590.2
98	74	512	GC/MS	917	1617.5	188	70-47-3	ASN	C00152	HMDB00168	6267	6031	Amino acid	Aspartate family (OAA derived)	asparagine	33192896	30902414	31596704	15327980	21905678	56464076	55154064	44133396	47567496	58163060	14081684	13964259	14127526	12739388	8959309	115214408	30139356	88598232	85946504	96761008	78573256	88292928	91631608	95467576	87114528	2.63192e+06	2689752	2.71118e+06	116487952	7645159
99	75	15996	GC/MS	234	1529.7	232	56-84-8	L-ASPARTATE	C00049	HMDB00191	5960	5745	Amino acid	Aspartate family (OAA derived)	aspartate	19311232	20822466	17161192	16168828	20770260	36137644	36678504	36945444	34735972	27090512	11735308	16877398	12842846	14107259	17017336	41804676	22229338	48924176	64813136	58548548	93051240	107934664	110823472	108134432	97932936	10904163	8941934	12232271	75646832	21893160
773	76	18362	LC/MS Neg	2029	1322	187.2	123-99-9		C08261	HMDB00784	2266	2179	Lipids	Fatty acid, Dicarboxylate	azelate (nonanedioate; C9)	83140.1	82586.2	60992.8	22782.8	77440.2	42443.4	25598	32405.1	51387.3	32071.2	22655.8	25296.6	23415.2	22017.3	38602.8	52124.7	51607.9	46097.8	51121.6	45499.3	89664.2	118323	116232	109106	125131	93926.6	80704.9	81533.4	104542	52874.5
963	77	55	GC/MS	244	1451.8	174	56-41-7;107-95-9	B-ALANINE	C00099	HMDB00056	239	234	Nucleotide	Pyrimidine metabolism	beta-alanine	604662	168991	330292	300266	455871	329236	406522	247194	498400	517937	235480	353294	212534	278809	318248	169025	191872	238250	235998	207440	83234	101379	83304.7	58822.3	113494	15618.8	21169.9	18007.5	152792	57416.2
5	78	3141	LC/MS Pos	799	721	118.2	107-43-7	BETAINE	C00719	HMDB00043	247	24219951173	Amino acid	Serine family (phosphoglycerate derived)	betaine	174016	76592	144738	346621	168545	108442	123468	110789	227990	138397	313749	398714	299323	288386	286185		99984.1				91145.2	93767.1	153153	123377	106482	133134	93712.4	97470.9	120207	125881
246	79	32412	LC/MS Pos	100001054	2007	232.2	25576-40-3		C02862	HMDB02013	439829	184820	Amino acid	Branched Chain Amino Acids (pyruvate derived)	butyrylcarnitine (C4)	480472	477674	365672	178875	429679	398772	367287	629929	385274	334671	191955	239505	197079	216752	185081	437781	457276	673043	573203	523753	24169.7	77799.2	57331.4	74076.4	69273.1	103360	162891	128664	434966	141189
488	80	32489	LC/MS Neg	926	2766	115.2	142-62-1		C01585	HMDB00535	8892	8552	Lipids	Free fatty acid	caproate (6:0)	29978.2	29372.3	44286.5	9146.21	53459.6	19111.2	19607.5	22824.3	23814.9	26746.6	16979.6	19409	15771.5	11847.9	27046.1	204197	64266.5	220974	124057	259714	19442.9	25895.5	18732.9	16278.1	27277.2	39093.1	42059.7	43507.4	174802	17991.4
489	81	32492	LC/MS Neg	932	4367	143.2	124-07-2	CPD-195	C06423	HMDB00482	379	370	Lipids	Free fatty acid	caprylate (8:0)	7781.12	11734.6	13004.8	13876.5	20417.9	11869.8	11282.2	15853.2	18917.7	18955	15186	11613.8	13329	11322.2	10185	32695.2	20400.8	53419.5	18460.6	47455.4	35902.6	20154.7	21653.5	20428.3	23459	11706	19035.3	10455.3	45403.1	8771.52
831	82	15500	LC/MS Pos	100000007	702	162.2	461-05-2	DL-CARNITINE	C00318	HMDB00062	10917	10455	Cofactors, Prosthetic Groups, Electron Carriers	Carnitine metabolism	carnitine	3478848	3.03252e+06	2766592	4366135	3.083e+06	3.5779e+06	3536022	4.52018e+06	5.32054e+06	4.03982e+06	4.35389e+06	4.02334e+06	4.26412e+06	4.36229e+06	3364543	1.20064e+06	2981503	1.59085e+06	1.00374e+06	1.20422e+06	2.12387e+06	2734990	2625055	2.40872e+06	2.82459e+06	1.01113e+06	1.00983e+06	728608	1.22659e+06	1.00765e+06
295	83	12025	LC/MS Neg	1829	603	173.1	585-84-2	CIS-ACONITATE	C00417	HMDB00072	643757	558863	Carbohydrate	TCA cycle	cis-aconitate	20162.9	29582.4	22167.3	47570.2	21935.4	36565.7	35773.7	46789.3	54340.9	40723.7	53449.1	54611.2	52634.5	47901.6	50930.6	10160.7	20258.1	12899.3	15826.7	8278.85	12289.1	17598	8718.72	28404.6	13384.6	52718.6	34261.8	73259.2	22787.9	53965
456	84	22158	GC/MS	100000998	1490.7	247	6236-10-08		C00815	HMDB00426	1081	1051	Carbohydrate	C5 branched dibasic acid metabolism	citramalate	47372.9	30218.4	39280.5	29688.7	51025	47600.9	42262.6	48419.3	59623.3	27946.1	39383.5	33315.3	33189.6	26864.4	30327.2	20150.4	21775.9	24896.5	26976	27891.8	36307	55992.4	52729.1	75821.9	45314.1	17680.9	15051	12550.7	46539.5	19405.2
296	85	1564	GC/MS	1124	1763.4	273.1	77-92-9	CIT	C00158	HMDB00094	311	305	Carbohydrate	TCA cycle	citrate	1.94822e+06	2757765	1.95071e+06	4021524	1.8162e+06	7539206	7989542	7555771	7264443	5131409	4382103	3.9814e+06	3.19507e+06	3.16484e+06	3727452	1.31057e+06	1.91762e+06	1645137	2.20885e+06	1.39608e+06	836350	1.48411e+06	936350	3.39296e+06	1.31695e+06	1.06904e+06	1.0058e+06	1.20683e+06	3.08537e+06	1.63156e+06
155	86	2132	LC/MS Pos	391	715	176.1	372-75-8	L-CITRULLINE	C00327	HMDB00904	9750	810	Amino acid	Glutamate family (alpha-ketoglutarate derived)	citrulline	125995	83118.7	48832.9	24078.3	64600.6	213296	262517	200687	151719	217896	20392.6		31718.8			279545	89365.7	268426	362454	313773		62367.3	60517.1	81320.9	47807.1	48447.8	32946.4	32270.3	228800
1259	87	35660	GC/MS	100001645	1402	140.9	6232-19-5	CPD-603	C02512		13538	12950	Hormone metabolism	Ethylene metabolism	cyano-alanine	154663	181800	145994	115904	128530	286444	259110	237470	169945	216650	116501	93056.7	95051.2	96449.5	76188.1	457935	165931	373624	364202	382983	314244	317969	308936	531934	300301	56633.6	69037.3	64680.7	507991	93232.2
6	88	15705	GC/MS	310	1979.6	218.1	535-34-2	L-CYSTATHIONINE	C02291	HMDB00099	439258	811	Amino acid	Serine family (phosphoglycerate derived)	cystathionine	3.14602e+06	1.65819e+06	2464473	431032	1617139	1.70463e+06	2.57283e+06	1.23721e+06	1.69113e+06	1.42048e+06	301324	293487	311928	281268	189156	296493	2.17298e+06	486509	544556	282645	312657	531427	389130	428540	426860	235283	227804	190338	834680	132181
7	89	31453	GC/MS	800	1560.1	218	52-90-4;56-89-3	CYS	C00097	HMDB00574	5862	5653	Amino acid	Serine family (phosphoglycerate derived)	cysteine	281450	289259	264222	155364	209486	184024	228635	206043	250481	206096	130918	104878	96808.5	108602	62007.8	128265	213911	89554.5	118826	137236	107155	136236	89391.4	214076	176697	29976.1	30063.7	63548.8	251771	60790.8
264	90	35159	LC/MS Pos	100001437	821	427.1	13081-14-6			HMDB00656	4247235	3455404	Amino acid	Glutathione metabolism	cysteine-glutathione disulfide	144792	157907	166737		128916		29135.5	14667.1	29710.2	13762.2		22775.2	25100.7	29539.9		56584.4	144306	63610.2	41629.5	65674.6	25271.8	29983.6		70222.8	36084.3	35489.8	37457.9	37519.1	55663.2	54395.1
943	91	514	LC/MS Pos	827	1065	244	65-46-3	CYTIDINE	C00475	HMDB00089	6175	5940	Nucleotide	Pyrimidine metabolism	cytidine	580342	565500	389278	307961	752864	810200	909407	1.12939e+06	802684	855427	386169	314202	295425	234034	290189	1.24749e+06	590826	1.38441e+06	1.44472e+06	1.4614e+06	157693	187898	124377	204663	223906	485792	406235	703981	1.55834e+06	559295
945	92	2959	LC/MS Pos	105	1181	323.9	84-52-6		C05822		66535	225079	Nucleotide	Pyrimidine metabolism	3'-CMP	60900.6	49143.2	68225	90141.2	166460		23618.9	20697.5	31491.3	28170.9	109612	68226.1	61111.8	53560.4	46765.4	79666.7	46829.5	45972.9	40444.8	52310.1	34948.1	16725.3	34241.2	41118.5		27949.9	24786	58528.8	110571	111593
946	93	573	GC/MS	881	1535.5	254	71-30-7	CYTOSINE	C00380	HMDB00630	597	577	Nucleotide	Pyrimidine metabolism	cytosine	55690.9	71228.2	50796.9	112465	57955.2	60079.7	39990.2	56182.8	46157.7	46025.9	96646.3	108047	68973	89851.5	59235	54180.9	56588.2	48540.3	47499.7	53177.1	57866.1	60019.6	75314.4	80556.1	80549.9	125108	74405.7	83101.4	125293	97604.9
947	94	37465	LC/MS Neg	73	957	304.1	15718-51-1		C02354	HMDB11691	417654	369711	Nucleotide	Pyrimidine metabolism	cytosine-2',3'-cyclic monophosphate	14401.3	24197.1	11811.6		22484.2	8574.6	17318.4	11953.6	15729.3	4508.37						14377.2	3560.47	12230.7	9323.86	13323.7	6008.18	3847.32	6738.6	26265.8	10214.2	16057.8	11130.3	21039.3	48669.8	31219.3
492	95	17805	LC/MS Neg	1231	5722	307.3	2091-39-6		C16525	HMDB05060	6439848	4944228	Lipids	Free fatty acid	dihomolinoleate (20:2n6)	25814.1	27478	21600.3	9311.87	16661.4	28644.3	28963.3	24223.6	16332.5	38552.4			8204.72	11740	11461.5	29201.3	10622.5	21851.3	33535.6	45870.6		15153.8	7091.41	9740.33	3587.72				33338.6	6980.5
307	96	15522	GC/MS	309	1737	315.1	102783-56-2	DIHYDROXY-ACETONE-PHOSPHATE	C00111	HMDB01473	668	3833110	Carbohydrate	Calvin cycle and pentose phosphate	dihydroxyacetone phosphate (DHAP)	659038	766397	596410	481983	260149	549840	269270	734017	391711	1042632	391969	263980	380552	210238	169981	481302	293422	400584	387043	420703	216110	143035	695750	407387	222597	9285.34		12093.4	485099
72	97	12130	GC/MS	1748	1922	174	62-31-7	DOPAMINE	C03758	HMDB00073	681	661	Amino acid	Aromatic amino acid metabolism (PEP derived)	dopamine		16963.7		121182		2.1629e+06	537577	781791	4.04624e+06	3608182	93677	78540.2	68648.4	23426.9	20778.1	12914.2	31318.9				858754	1752012	2.09255e+06	278656	727271					25996.6
499	98	33587	LC/MS Neg	100001335	5955	309.4		CPD-12189		HMDB02231	5282768	4445895	Lipids	Free fatty acid	eicosenoate (20:1n9 or 1n11)	78454	73080.9	65745.3	89202.1	62894.4	81026.2	61857.6	65692.2	54574.3	77108.1	18248	22979.3	78336.9	64090.6	83741.1	65199.8	59800.6	65976.8	110103	90305.2	77999	224848	125256	289374	149074	19958.6	16780	20838.8	76464.3	33611.4
723	99	27553	GC/MS	100001020	2346.1	363.3	57-87-4	ERGOSTEROL	C01694	HMDB00878	444679	392539	Lipids	Sterols	ergosterol	1.17739e+06	958934	1.2366e+06	1959387	780570	2.21544e+06	2.25028e+06	1.93346e+06	2.5753e+06	1.75257e+06	2.18414e+06	1.85301e+06	2196425	2.10122e+06	1.13968e+06	1.24722e+06	696607	1.4412e+06	1.81557e+06	1.61308e+06	1.70862e+06	2.20315e+06	1.93916e+06	2.37527e+06	2.09915e+06	222942	216662	189941	399609	554593
158	100	37459	LC/MS Pos	100002154	847	230.2	58511-63-0		C05570	HMDB03045	3032311	2297320	Amino acid	Glutamate family (alpha-ketoglutarate derived)	ergothioneine	1165205	339478	579080	178400	112817	1.36339e+06	1.59988e+06	1.38141e+06	902925	955105	158796	113267	166186	171456	58252.7	71609.5	966727	224868	206630	144951	2.76232e+06	4768582	4.16774e+06	4.59852e+06	4.05878e+06	55071.3	39177.6	28943.6	154767
327	101	20699	GC/MS	100000846	1517.5	217	149-32-6	2-C-METHYL-D-ERYTHRITOL-4-PHOSPHATE	C00503	HMDB02994	222285	13835932	Carbohydrate	Amino sugar and nucleotide sugar	erythritol	1.2124e+06	1.14374e+06	1.40085e+06	1.35634e+06	830088	1.82765e+06	1.81597e+06	2.75367e+06	1.94107e+06	2091890	1.53073e+06	1.51018e+06	1.24965e+06	1.24712e+06	1.48123e+06	1.74686e+06	1.03332e+06	1.72241e+06	1.41534e+06	2.3941e+06	1955574	2.05478e+06	2.37127e+06	1839126	2102424	112429	118648	149232	2271576	378763
328	102	33477	GC/MS	100001320	1546.9	292.1	88759-55-1			HMDB00613	2781043	2061231	Carbohydrate	Amino sugar and nucleotide sugar	erythronate*	447507	614143	348430	388077	353882	238042	227034	413849	272647	316840	343951	304132	302086	273374	251431	339210	316001	456268	382030	459646	105735	96175.8	100180	120141	120613	1.25122e+06	2.11873e+06	1.42231e+06	2.99948e+06	2576628
705	103	1497	GC/MS	420	1304	174.1	141-43-5	ETHANOL-AMINE	C00189	HMDB00149	700	13835336	Lipids	Choline metabolism	ethanolamine	5129121	2.52329e+06	4.52795e+06	2.54242e+06	2.76208e+06	4378432	6.2165e+06	4.73238e+06	7.35539e+06	8806172	4241855	3103618	3019437	2325697	3.7627e+06	15685826	3351163	12306514	10338808	16998830	6.01486e+06	6301163	7.00229e+06	3.11686e+06	7.06687e+06	129643	187109	159892	9659157	210871
833	104	2134	LC/MS Neg	327	2413	784.1	146-14-5;84366-81-4	FAD	C00016	HMDB01248	643975	559059	Cofactors, Prosthetic Groups, Electron Carriers	Riboflavin and FAD metabolism	FAD	13804.2	10748.8	7735.41	3543.53	3774.35	12540.5	17604.9	15644.7	7030.29	15840		3479.12	3535.17	5031.15	3488.04	2585.99	9221.18	3550.43	5202.62	3849.26				4197.3					5392.32
835	105	15797	LC/MS Neg	100000251	2395	455.1	130-40-5	FMN	C00061	HMDB01520	710	690	Cofactors, Prosthetic Groups, Electron Carriers	Riboflavin and FAD metabolism	FMN	11417.2	10145.1	10491.7	31844.6	10090.6	12813.2	13188.8	13245.1	25845.1	16357.7	22058.7	26153.8	27416.8	30133.9	19449.8		7517.21		2927.01		11205.9	13870.7	11863.2	13536	12051.5				4211.12
388	106	577	GC/MS	878	1758	217	57-48-7	Fructose	C00095	HMDB00660	5984	5764	Carbohydrate	Sucrose, glucose,fructose metabolism	fructose	29662828	30040944	35244168	32167554	15266583	33569688	29384518	37462964	19786764	37531268	36862892	27959636	32127654	26418428	20472454	44438316	16372964	46556192	36635160	67660656	52588784	44187724	41293012	52861212	47301088	1.12079e+06	1314293	1316960	55654064	4606883
280	107	12021	GC/MS	1232	1994.9	315.1	103213-47-4	FRUCTOSE-6P	C05345	HMDB00124	69507	19969987	Carbohydrate	Glycolysis	fructose 6-phosphate	631345	672837	907270	1.084e+06	762354	1.22013e+06	1.72889e+06	2.47201e+06	942579	1317627	1601026	873466	1.6525e+06	1.19664e+06	697406	2.06669e+06	705344	1.95538e+06	2.92698e+06	2.35906e+06	1.77813e+06	1740899	1235556	2261487	1.84212e+06	22676.4	32942.7	25931.3	2.33117e+06	67644
297	108	1643	GC/MS	330	1382.1	245	100-17-8	FUM	C00122	HMDB00134	444972	10197150	Carbohydrate	TCA cycle	fumarate	1.2652e+06	1.85674e+06	1.98609e+06	22215660	1.95992e+06	7530072	7057045	5.38966e+06	6.7513e+06	3.63965e+06	23175952	22598456	16705915	17602304	30484176	7.12758e+06	1.55025e+06	8557751	9222742	9446576	5716839	9678767	7441084	10651577	8430873	1.5958e+06	1578108	1004365	9315220	1.78286e+06
391	109	1117	GC/MS	1003	1849.2	319.1	608-66-2		C01697	HMDB00107	11850	11357	Carbohydrate	Sucrose, glucose,fructose metabolism	galactitol (dulcitol)	814687	489677	497045	751064	461680	340549	426586	496453	571935	445066	1.12185e+06	761306	767586	567004	760482	255967	326680	368715	254731	432556	135559	171350	231443	148544	173130	131436	80962.8	201513	615979	582013
393	110	12055	GC/MS	287	1793.8	203.9	59-23-4	L-GALACTOSE	C01582	HMDB00143	3037556	2301265	Carbohydrate	Sucrose, glucose,fructose metabolism	galactose	510246	619751	722239	768260	525980	529152	242157	417006	424548	494623	575359	502738	444270	397738	522081	717184	329689	448553	406913	800374	780850	657496	553486	973309	894530	24068.9	32510.5	58600.9	935985	150814
159	111	1416	GC/MS	141	1539.7	304.1	56-12-2	4-AMINO-BUTYRATE	C00334	HMDB00112	119	116	Amino acid	Glutamate family (alpha-ketoglutarate derived)	gamma-aminobutyrate (GABA)	5463733	4259246	7.4623e+06	1.38976e+06	4.51897e+06	1.43835e+06	1.69904e+06	1.46628e+06	1305211	1.18857e+06	2.35611e+06	1.10399e+06	1403379	1.4031e+06	1.02782e+06	711478	2.49146e+06	503780	885189	817425	2890394	3.53184e+06	3.09297e+06	2.91912e+06	2.9852e+06	2266788	2237683	2.57927e+06	3.82225e+06	3161570
972	112	36738	LC/MS Pos	331	1036	277.1	1116-22-9		C05282	HMDB11737	92865	83831	Peptide	gamma-glutamyl	gamma-glutamylglutamate	75469.8	83683.8	143176	73064	76123.9	29285.2	53141.3	21708.7	57507.9	48606.3	27558.2	19136.4	68386.4	35499.4	25948.8	30020.8	23933.4		23252.6	23094.8		39063.7	66285.9	37032.5		83703.1	129660	54751.1	81141.8	34167
977	113	18369	LC/MS Pos	1268	2744	261.2	2566-39-4			HMDB11171	151023	133115	Peptide	gamma-glutamyl	gamma-glutamylleucine	33012.4	34942.5		24755.2	43275.8	32396.4	32379.2	25618	21053.3	33484.6	21627.3							41415	29564.8	32793.6	27109.5	40129.1	44785.6	41196.6	31849.5	23094.6		16188.4	52035.5
979	114	37539	LC/MS Pos	100001313	1993	279.2	17663-87-5			HMDB29155	7009567	5373147	Peptide	gamma-glutamyl	gamma-glutamylmethionine	391664				146101	215665	337785	475278	291595	251373	249521	220331		160153		223704	160664		255462	170861	227950	258835	203797		237326			205851	235219	317530
981	115	33364	LC/MS Pos	100001314	977	249.1	5652-48-2			HMDB29159		21403107	Peptide	gamma-glutamyl	gamma-glutamylthreonine*	15053.8			72512.3		83980.5	163950	101402	100906	90472.8	48926.8	76250.2	52092.7	45648.7	33186.2	115860		122649	98857.5	91528.1	57001.8	76221.8	78138.5	86996.7	86464.1			15359.1
454	116	587	GC/MS	338	1879.4	333	527-07-1	GLUCONATE	C00257	HMDB00625	10690	10240	Carbohydrate	Sucrose, glucose,fructose metabolism	gluconate	3.59173e+06	3.8511e+06	6658349	5.12327e+06	2.78826e+06	3936081	3280596	2.99461e+06	3.57624e+06	2.95625e+06	5742699	2553231	5.46541e+06	4059603	928278	1.31182e+06	1.61582e+06	1.07219e+06	1.12635e+06	1.91908e+06	8019102	10791069	7.61278e+06	7734430	10822453	90295.6	124029	91840.1	2.52337e+06	1.35939e+06
332	117	18534	GC/MS	289	1833	203	66-84-2	GLUCOSAMINE	C00329	HMDB01514	441477	390201	Carbohydrate	Amino sugar and nucleotide sugar	glucosamine	1.97097e+06	2.46108e+06	5.05162e+06	2.9342e+06	1.68075e+06	1.01319e+06	670072	732864	603800	622112	4.17419e+06	2.19678e+06	4147099	2.40922e+06	1.50497e+06	568608	839246	413718	798306	549480	8990056	4748697	6.77717e+06	5.36821e+06	3780411	8451.53	17168.4	8214.46	937461	131041
333	118	580	GC/MS	290	2048.3	203	3616-42-0	N-ACETYL-D-GLUCOSAMINE-6-P	C00352	HMDB01254	439217	8013767	Carbohydrate	Amino sugar and nucleotide sugar	glucosamine-6-phosphate	96444.1	79169.8	200013		63586.3	148348	238362	338558	170341	277979	56510.1	30918.5	37239.4	30808.9	46683.6	329513	76024.3	257559	563841	364785	275736	197746	69316.5	266145	198883	11692.5		15829.5	681893	22130.9
281	119	38507	GC/MS	572	1866.8	204.1	50-99-7	CPD-3607	C00031	HMDB00122	79025	71358	Carbohydrate	Glycolysis	glucose	14873544	12172779	5822384	3742233	2.78539e+06	364005952	315614304	479911552	327904800	469731296	3.95678e+06	4.82027e+06	3.57438e+06	1.78979e+06	12953009	801038720	25465014	852196416	831990464	996378688	830611968	745655552	682351680	723212096	746316608	96486.4	94075	272698	728621632	521333
282	120	33755	GC/MS	1233	1853	217.1	56401-20-8	GLC-1-P	C00103	HMDB01586	65533	58977	Carbohydrate	Glycolysis	glucose 1-phosphate	2.86764e+06	1.98908e+06	3358941	2342127	1.45247e+06	414476	651974	747678	565430	811598	3.49189e+06	1.85349e+06	3.06986e+06	2106290	1010177	1.38262e+06	758959	1.49585e+06	1.93278e+06	1.51957e+06	2.01083e+06	1.4625e+06	1.64519e+06	1.34655e+06	1.41449e+06	359891	286996	546709	3179175	1.26189e+06
283	121	31260	GC/MS	291	2042.7	387.2	103192-55-8	ALPHA-GLC-6-P	C00668	HMDB01401	5958	19952394	Carbohydrate	Glycolysis	glucose 6-phosphate	1.65622e+06	1.47068e+06	2.50971e+06	3.13094e+06	1.27079e+06	1.93803e+06	3.18396e+06	5.17759e+06	1.21568e+06	2.368e+06	3.56053e+06	2.58644e+06	3308980	2337268	1.95586e+06	4998140	1.08135e+06	4.84041e+06	5616189	4.81988e+06	3.24017e+06	3.4856e+06	2.46337e+06	3.89647e+06	3.89608e+06	33084.5	61050	37428.6	7710588	83156.8
160	122	57	LC/MS Pos	561	700	148.1	56-86-0	GLT	C00025	HMDB00148	611	591	Amino acid	Glutamate family (alpha-ketoglutarate derived)	glutamate	16775153	16180160	15607260	15244472	14831096	23105814	24066596	23248460	25491920	23608694	15985273	14557190	16047510	15327773	13653911	23245854	15504636	21733716	28084626	25689704	18305958	18444464	19645148	19230548	18272270	6330797	6890713	5027936	23850566	9141239
162	123	53	LC/MS Pos	563	684	147.2	56-85-9	GLN	C00064	HMDB00641	5961	5746	Amino acid	Glutamate family (alpha-ketoglutarate derived)	glutamine	58586896	43291764	45282980	24463720	44676724	49112344	51655076	42787464	47685684	46473608	20019878	22305032	23674866	25903930	17634412	25867150	44288840	32776390	30077786	26095944	25983994	29795430	28293886	28406452	26503260	9186685	11135703	7.75581e+06	25070538	8346388
266	124	27727	LC/MS Pos	448	1535	613.1	103239-24-3	GLUTATHIONE	C00127	HMDB03337	65359	58835	Amino acid	Glutathione metabolism	glutathione, oxidized (GSSG)	1.02457e+06	524863	642206	36554.3	368610	29092.8	29658.3	28027.2	13262.3	23723.5	27670.8	26168	22070.5	22705.3	107681	40166.4	791280	119844	140812	110969				35316.8		664578	737361	592143	728107	623794
267	125	2127	LC/MS Pos	496	1274	308.1	70-18-8	GLUTATHIONE	C00051	HMDB00125	124886	111188	Amino acid	Glutathione metabolism	glutathione, reduced (GSH)	1.46886e+06	643852	766125	65613.4	223751	68833	90216.6	43298.8	59262.7	53870.3	58630.5	63446.5	74918.9	67814.8	135465	117795	592496	242028	482131	155084				87381.4		21926.6	29500.4	23654.3	217536	62674.5
318	126	1572	GC/MS	1052	1360.7	189	600-19-1	GLYCERATE	C00258	HMDB00139	752	732	Carbohydrate	Photorespiration	glycerate	4.04596e+06	3822563	5273614	2.83633e+06	3.1886e+06	2.1557e+06	1.22392e+06	1.94074e+06	2.1399e+06	2168983	3.10865e+06	1.57646e+06	3.29851e+06	2.56783e+06	859272	707827	1.48874e+06	781875	791647	823059	3.76172e+06	6950840	8094716	5.18842e+06	5.21526e+06	277496	372004	257054	1099891	479253
610	127	15122	GC/MS	1254	1311	205	56-81-5	GLYCEROL	C00116	HMDB00131	753	733	Lipids	Glycerolipids	glycerol	5921846	5578983	13373857	6460147	3.87689e+06	4.59139e+06	6.4491e+06	6.56857e+06	6466035	6.58701e+06	7.16364e+06	3.42138e+06	5096550	3716949	1.89631e+06	14067992	4.22238e+06	13380692	12470480	15703455	12277835	11436049	16707275	7052055	13834311	855878	1.19039e+06	887888	15288577	2.40089e+06
643	128	15365	GC/MS	100000258	1719.7	357.1	29849-82-9	GLYCEROL-3P	C00093	HMDB00126	754	734	Lipids	Phospholipids	glycerol 3-phosphate (G3P)	6450372	6.67702e+06	6.65197e+06	5739119	5970738	6654218	7018981	7.09475e+06	6.55677e+06	5344002	5.37165e+06	4.80885e+06	4359276	4730466	4053133	6030967	5215451	6582758	6.86835e+06	7520179	4698594	6.06495e+06	7.33866e+06	6.89813e+06	6333155	2224536	2.19802e+06	1.3166e+06	9379780	2.04296e+06
644	129	37455	GC/MS	100001620	1906	357.1	33049-08-0		C01233	HMDB00114	123874	110410	Lipids	Phospholipids	glycerophosphoethanolamine	1.43151e+06	1320648	1.13816e+06	1.11096e+06	1163411	1.48555e+06	1.35872e+06	1.48692e+06	1629330	1.14448e+06	1050099	950351	952644	860154	792272	226241	644890	340083	412749	441261	698690	1051798	1.07674e+06	1.09136e+06	1.07964e+06	233251	190792	183973	1.02039e+06	405321
615	130	48857	GC/MS	100001619	1969	357.3			C03274		439964	388990	Lipids	Glycerolipids	glycerophosphoglycerol	33857.1	27226.6	18361.8	31518.3	12707.7	35081.5	26201.8	33794.4	19164.3	21187.7	47290.8	38664	21344.5	34335.1	22761.3	9793.6	17233.9	15442.4	9422.12	14327.8	7030.47	8719.44	11818.4	12009	14081.1	16946.6	12010.3	18562	33713.3	20825.3
645	131	15990	LC/MS Pos	100000269	694	258.1	28319-77-9	SN-3-GLYCEROPHOSPHOCHOLINE	C00670	HMDB00086	71920	571409	Lipids	Phospholipids	glycerophosphorylcholine (GPC)	35416728	31185724	31106364	32255038	29454812	30828678	33046504	29225626	34285676	29547204	32796284	29445164	32714424	29416850	24753904	9978255	21517864	10619653	13077459	13048810	20809900	24283256	24746170	24791794	25155738	18524758	17511530	16639730	22680724	21635784
11	132	11777	GC/MS	340	1166	101.9	56-40-6	GLY	C00037	HMDB00123	750	730	Amino acid	Serine family (phosphoglycerate derived)	glycine	49455280	55410084	62465732	26708084	44432172	56051136	59313048	43875820	55863800	39760944	24863364	18535090	23459320	21975570	12737582	24810442	39582872	25805082	28356088	30445876	54145232	70325728	76378632	71419400	71776256	8468457	9567751	9114815	52500644	23299062
1031	133	36659	LC/MS Pos	100001790	2080	189.1	19461-38-2			HMDB28844	88079	19972556	Peptide	Dipeptide	glycylisoleucine	325867	432307	298231	253357	440789	319705	244858	329438	269016	232389	340558	262727	270466	222720	299730	515255	336969	350484	275716	652308	47841	56127.8	49326.7	88814.6	68454.9	234259	181903	272435	621895	275228
1032	134	34398	LC/MS Pos	100001258	2236	189.1	869-19-2		C02155	HMDB00759	92843	83812	Peptide	Dipeptide	glycylleucine	297856	280140	299100	616606	554662	248443	189841	182527	332073	175407	855774	632779	591478	531118	826236	569866	246371	386664	299836	617923	139528	138368	137427	180805	156288	449749	274654	641295	933687	588432
1041	135	18357	LC/MS Pos	100000487	1572	175.1	1963-21-9			HMDB28854	97417	2006926	Peptide	Dipeptide	glycylvaline	423325	563660	460068	218824	504814	408783	280504	446657	342996	300760	299298	277993	249348	209009	221781	582862	378666	483716	383772	820746	86276.8	97258	96809.3	164692	108619	161308	117040	214467	741726	224921
898	136	418	GC/MS	172	1942.3	352.1	73-40-5	GUANINE	C00242	HMDB00132	764	744	Nucleotide	Purine metabolism	guanine	25042	35028.7	40976	183039	57166.4	40317	25062.6	18213.2	25890.2	17272.7	203117	151817	175542	173705	100955	33342	29790.7	28310.8	18353.6	29051.8	71146.2	65118.9	61573.1	136427	75308.3	126790	114299	106171	104563	309318
899	137	1573	LC/MS Pos	1099	1676	284	118-00-3	GUANOSINE	C00387	HMDB00133	6802	6544	Nucleotide	Purine metabolism	guanosine	739665	851008	727978	1.48935e+06	2.14645e+06	907662	616077	738845	1.20266e+06	723404	1.83109e+06	1.33152e+06	1.53385e+06	1.35722e+06	1.18022e+06	675982	485240	270637	255111	331633	2.02333e+06	1.51284e+06	1.30774e+06	1.91235e+06	2007844	2.024e+06	1.5765e+06	2.27884e+06	2.86929e+06	3229668
919	138	39786	LC/MS Neg	100002704	792.2	362.1	117-68-0				3522	3402	Nucleotide	Purine metabolism	guanosine 3'-monophosphate (3'-GMP)	5376.05	2024.65	6083.18		22400	4868.16	15779.5	8355.78	31029.4	7896.35	5902.5	4196.79	5351.99			9057.25		5887.07		6765.95	23207.1	12704.8	12652.2	28471.5	19989.3			6038.21	12954.8	5990.12
900	139	2848	LC/MS Neg	346	632	442	43139-22-6	GDP	C00035	HMDB01201	8977	8630	Nucleotide	Purine metabolism	guanosine 5'- diphosphate (GDP)	14309	18644.2	15850.3	15217.1	37033.7	13675.9	16145.7	13522.5	29270.3	26464.1	22504.1	15089.9	13178.7	10652.9	17545.6	5475.37	15623		5784.78	4142.22	41137.2	46708.2	31163.1	39477.1	44147.6	5917.55	10449.1	8396.93	18281.9	9667.52
901	140	2849	LC/MS Neg	347	706	362.1	5550-12-09	GMP	C00144	HMDB01397	6804	741	Nucleotide	Purine metabolism	5'- GMP	16953	15642.2	13517.2	16739.8	16305.5	16750.7	12696.6	24607.9	9557.32	15144.8	15103.2	14425.4	11293		12215.3	35665.6	17286.1	36931.4	51184.1	56810.4	25432.7	25625	20913	31919	19439		4755.05	8313.65	36384.7	18595.3
902	141	37139	LC/MS Neg	74	1454	343.9	15718-49-7		C06194	HMDB11629	92823	369712	Nucleotide	Purine metabolism	guanosine-2',3'-cyclic monophosphate	74102.9	65799.5	58788.1	15402.1	128507	19579.5	35635.3	23075.6	18270.4	13484	21932.7	17900.8	17253.1	13327.3	9817.01	73269.1	46932.5	60001.9	40445.1	59024.8	35565.5	31839.6	37181.2	73190.1	40976.3	28798.8	24502	57634.3	128751	53635.1
164	142	59	LC/MS Neg	355	757	154.1	5934-29-2	HIS	C00135	HMDB00177	6274	752	Amino acid	Glutamate family (alpha-ketoglutarate derived)	histidine	411153	404632	543843	224286	441036	377183	445011	287067	379093	278074	216006	169015	232787	222974	116412	72848.3	323491	126737	79240.8	88547.9	301409	399614	344345	339505	312563	62445.2	70670	70130.9	84636.1	120617
128	143	39601	LC/MS Neg	100002554	568.8	205.1	320573-06-6		C01251	HMDB03518	439459	388564	Amino acid	Aspartate family (OAA derived)	homocitrate	15411.4	30149.4	26001.2	52091.3	25344.9	42702.3	56188.9	57422.3	74582.3	81848.1	55484.4	60200.4	68696.2	46780.6	67817.8	117923	33198.9	88640.4	105575	108700	105825	144217	128907	123260	136671	13680.9	12334.5	8984.73	101821	12257.3
13	144	40266	GC/MS	311	1648.2	234	454-29-5	HOMO-CYS	C00155	HMDB00742	778	757	Amino acid	Serine family (phosphoglycerate derived)	homocysteine	73821.7	65485.1	59515.4	18332.9	83661.1	30447.1	45642.2	27810.1	33160.7	29138.8	15198.3	19144.6	11562.4	18262.3	10413.2	35083.6	53326.4	36156.1	31724.2	22514.8	5098.06	9459.48		6076.09	8901.34	36199.5	28228.8	29761.6	58101.9	26238.4
102	145	23642	GC/MS	100000458	1471	218.1	672-15-1	HOMO-SER	C00263	HMDB00719	12647	12126	Amino acid	Aspartate family (OAA derived)	homoserine (homoserine lactone)	540898	836526	620953	820928	345342	1.08801e+06	1.35811e+06	1.11355e+06	791305	848829	671923	742328	793829	559084	455623	1.07376e+06	537404	774735	1.22333e+06	912779	498948	617409	738253	624597	496208	20358.9	10871.6	23534.3	1.14437e+06	21186.6
735	146	43264	LC/MS Pos	100003926	1475	248.2				HMDB13127	53481617		Lipids	Carnitine metabolism	hydroxybutyrylcarnitine*	140757	141977	108497	124712	105418	117204	162374	204107	230310	144823	111997	132453	92317.6	93343.1	147782	37630.2	76769.7	27742.2	36722.9	44711.9	33257.7	40790.4	41306.1	89348.3	59559.6				36995.8
904	147	3127	GC/MS	171	1759.2	265	68-94-0	HYPOXANTHINE	C00262	HMDB00157	790	768	Nucleotide	Purine metabolism	hypoxanthine	390748	309541	398889	419149	235240	471195	707865	456937	406069	418456	363626	343536	337439	311507	250585	176967	227178	239108	368091	265941	545709	751068	1.22955e+06	514026	638228	224090	382704	299619	538549	362318
46	148	18349	GC/MS	100000463	1964.9	202	832-97-3		C02043	HMDB00671	92904	83867	Amino acid	Aromatic amino acid metabolism (PEP derived)	indolelactate	47103.3	29981	17245.8	15060.1	16057.5		16406.8	17850.1	16427.6	10493.6						8237.75	25704.6	12344.9	7112.43	8923.37	7494.56	20960.3	13433.5			39335.1	32337.7	26689.8	39748	54559.4
47	149	32405	LC/MS Pos	100001083	4150	190.1	830-96-6			HMDB02302	3744	3613	Amino acid	Aromatic amino acid metabolism (PEP derived)	indolepropionate	116653	97297.5	122555	178990	136184	104737	68729.3	76235.2	83068.9	78304	151321	181013	115535	118464	254873	52666.8	64755.9	86173.9	51043.6	90383	154400	87025.1	100897	129274	123613	285009	197396	302451	499169	380776
905	150	1123	LC/MS Neg	361	1600	267.2	58-63-9	INOSINE	C00294	HMDB00195	6021	21241953	Nucleotide	Purine metabolism	inosine	244450	183656	232009	249690	214229	479804	686343	376489	424106	393042	219275	268161	232444	216384	268962	77309.8	164833	124102	282534	103798	613550	747712	719229	548421	784793	19028.1	38738.3	26925.9	93459.8	31745.2
367	151	1481	GC/MS	370	2057.8	318.1	573-35-3;106032-59-1	1-L-MYO-INOSITOL-1-P	C04006	HMDB00213	440194	17215924	Carbohydrate	Inositol metabolism	inositol 1-phosphate (I1P)	166578	131282	119355	199883	138783	221266	273137	302769	439970	313035	240280	185261	167342	176859	123113	250278	164769	223344	231655	302349	135259	219066	166122	178052	156893	34309.8	47332.6	31001.6	309465	48165.6
285	152	36984	LC/MS Neg	100002180	572	339		FRUCTOSE-16-DIPHOSPHATE					Carbohydrate	Glycolysis	Isobar: hexose diphosphates	99861.2	49115.7	86042.4	35579.2	27991.6	11491.5	10600.1	35360.2	22498.2	67955.4	39394.5	25272.8	51794.4	29590.7	16797.5	6994.91	11781.1	3868.72	12621.4	5029.92	5918.05	7029.21	6499.7	13402.5	7539.38
247	153	33441	LC/MS Pos	100001055	1941	232.2	25518-49-4			HMDB00736	168379		Amino acid	Branched Chain Amino Acids (pyruvate derived)	isobutyrylcarnitine (C4)	513920	439524	530325	524150	369114	730577	807765	1.41848e+06	1.20336e+06	759885	434883	553509	600408	685917	579931	198003	368393	278934	261177	201470	68720.1	189744	67559.7	183119	111507				133411	15617.4
207	154	1125	LC/MS Pos	376	1614	132.1	73-32-5	ILE	C00407	HMDB00172	6306	769	Amino acid	Branched Chain Amino Acids (OAA derived)	isoleucine	67785808	62026500	75943664	36096060	57373952	59968672	69898560	65647076	51457904	59378768	43450044	29705278	41302868	34906360	24130230	51794824	56572524	56556016	53224816	63345748	36037872	31008152	36671216	31067312	37778632	23746978	24665442	28413046	80290296	48462604
1084	155	40008	LC/MS Pos	100003169	1732	189.2	868-28-0				342532	303621	Peptide	Dipeptide	isoleucylglycine	183370	223216	233970	64574.9	219693	70644.2	84312	114212	64054.8	126848	107246	45975.1	62688.3	46804.8	82216.6	253013	210030	210081	133150	377291	12425.3	22541.8	23784.7		52411.8	102480	42782.3	110507	289672	58017.3
248	156	34407	LC/MS Pos	100001393	2533	246.2	31023-24-2			HMDB00688	6426851	4932271	Amino acid	Branched Chain Amino Acids (pyruvate derived)	isovalerylcarnitine (C5)	838807	739149	802081	835357	556774	964125	973702	1.21031e+06	683572	591180	710804	830613	884787	752876	616530	448331	786023	839851	914300	477043	64554.2	175852	100630	237861	102019		18954.7	18847.7	195356
91	157	43548	LC/MS Pos	100004559	1936	165.1	363-36-0				9692	9311	Amino acid	Aromatic amino acid metabolism (PEP derived)	kynuramine	219993	142562	169961	23736.1	178969	251484	199877	260989	269061	131739	41487.1	28243.4	63581.1	42506.1	32944.2	594583	482370	682649	790392	518110	200044	264210	276627	299241	271924				897296
50	158	15140	LC/MS Pos	100000265	1902	209.1	2922-83-0		C00328	HMDB00684	161166	141580	Amino acid	Aromatic amino acid metabolism (PEP derived)	kynurenine	756046	624135	500731	152717	649303	242989	347198	204620	210386	268763	160112	153727	141371	133984	170687		240830		68949.2							286489	327632	329640	177824	548592
231	159	60	LC/MS Pos	397	1674	132.2	61-90-5	LEU	C00123	HMDB00687	6106	5880	Amino acid	Branched Chain Amino Acids (pyruvate derived)	leucine	115068272	107082520	119940528	47437348	96432928	14976271	52155776	43087008	5.29711e+06	26217726	63101924	30921762	47050204	46786084	32974752	49919316	85966048	73606032	68057304	93318464	2.09921e+06	1775580	1.81058e+06	2.12781e+06	1.92897e+06	40387636	36082568	45328152	113942200	75712184
1066	160	40045	LC/MS Pos	100003185	1800	189.2	686-50-0				79070	71402	Peptide	Dipeptide	leucylglycine	45258.2	45498.3	79206.2	61367.2	55998.2	41040.7	58192.6	32980.1			71413.5				33430.5	84630.4	75336.5	55450.7	48015.2	68007.4	20296.1					56567.7	30428.1	43971.3	70954.9	18278.5
511	161	1105	LC/MS Neg	180	5533	279.3	60-33-3	LINOLEIC_ACID	C01595	HMDB00673	5280450	4444105	Lipids	Free fatty acid	linoleate (18:2n6)	3174750	3.5294e+06	3.41452e+06	3.19214e+06	3.5857e+06	1.86797e+06	1.59412e+06	1.02632e+06	2233045	2.28511e+06	626816	756709	2.46433e+06	1902208	3.05828e+06	1.70052e+06	2.56659e+06	1.68221e+06	2.05619e+06	2.55715e+06	492678	1.36187e+06	801104	1.57029e+06	1.04097e+06	548782	602091	567796	2.3296e+06	1.79666e+06
512	162	34035	LC/MS Neg	100001337	5450	277.3		CPD-8117	C06426	HMDB03073	5280934	4444437	Lipids	Free fatty acid	linolenate (18:3n3 or 3n6)	56494.4	58656.3	59370.5	47261.5	67736	46119.7	20234.4	19093.1	26172.9	23580.2	12526.5	10781.4	41614.5	30244.2	33932.4	40682.6	36048.4	26326	34243.7	68996	11180.2	12932.9	9350.1	35096.8	19167.9	9972.31	10794.3	10082.3	50022.8	41287.5
105	163	1301	LC/MS Pos	407	603	147.2	56-87-1	LYS	C00047	HMDB00182	5962	5747	Amino acid	Aspartate family (OAA derived)	lysine	319117	277270	384536	333849	304739	318810	1.38844e+06	859427	383346	787607	492768	290159	336201	406212	342488	447993	337180	1.19679e+06	1.34121e+06	1.06505e+06	495728	516110	400904	438561	561184	230374	154697	221974	541654	210864
1103	164	40020	LC/MS Pos	100003196	1546	260.2	7369-79-1				4682588	3870665	Peptide	Dipeptide	lysylleucine	67183.8	70173.4	69961.3	51351.6	95636.5	45196.7	47703.9		57289.1	71726.6	54125.3	34869.2	37323.6	42552.2	25373.6	62995.5	46019.4	42225.8		81794.5				29442.1	16141.7				87826.9
1468	165	39581	LC/MS Pos	100002797	1626.1	138.1	588-05-6			HMDB04989	11492	11008	Secondary metabolism	Phenylpropanoids	m-tyramine						132736	127441	103953	1323211	993148	24907.7						38372.8	26426.3	37320.9		212046			230804	145284		9281.59	7195.78	29607.9
299	166	1303	GC/MS	409	1502	233	6915-15-7	MAL	C00149	HMDB00156	525	510	Carbohydrate	TCA cycle	malate	4561194	5431166	4.41675e+06	11348840	4.37945e+06	24195854	21466660	19877392	21569296	17362502	15166603	11136013	10677987	9160748	9832850	32699714	4237866	37137428	35923516	37860488	11250016	16201322	16052734	17005492	15564535	700960	677234	715168	35446492	1.72549e+06
300	167	20676	GC/MS	100000707	1338	245	110-16-7	MALEATE	C01384	HMDB00176	444266	392248	Carbohydrate	TCA cycle	maleate (cis-Butenedioate)	40701.6	40278.2	55351.1	392350	50081.4	122166	75493.4	46538	107875	51288.8	417384	393047	320915	289996	506455	46067.7	27254.1	38901	48598.9	43817	117585	171135	143016	180341	143390	48183.1	54577	28308.5	47131.3	55963.3
405	168	35163	LC/MS Neg	100001447	1100	827.1	34620-76-3		C06218	HMDB12254	13489094	2941513	Carbohydrate	Sucrose, glucose,fructose metabolism	maltopentaose	12943.1	23337.9	3728.63	9419.01	9108.63	62144.7	69209.8	41989	33592.4	58956.5	15352.1	11308.9	9437.54	8793.16	11957.6	10872.3	31695.2	4828.56	8465.56	10756.6									9127.68
406	169	15806	GC/MS	913	2142.1	204.1	6363-53-7	MALTOSE	C00208	HMDB00163	10991489	388469	Carbohydrate	Sucrose, glucose,fructose metabolism	maltose	995271	1993291	628320	331543	318462	8809071	7046140	8.3613e+06	4.41108e+06	8.3533e+06	383312	397599	302580	195155	401798	2.48481e+06	1.19487e+06	2.05461e+06	1.56815e+06	2.93715e+06	9304851	4.65631e+06	4934179	7766282	5693698			25735.6	2.74594e+06	27228.6
407	170	15910	LC/MS Neg	100000275	965	665.1	34612-38-9		C02052	HMDB01296	446495	393830	Carbohydrate	Sucrose, glucose,fructose metabolism	maltotetraose	43936.9	83446.4	20146.7	42333.2	51480.3	235508	282432	197139	128557	228988	84804.9	58303.4	44723.5	42418.2	71402.9	49994.7	121873	39686.9	28870.7	50308.3	33760.4	11962.4	13862.2	40030	25172.8				35669.1
409	171	27723	GC/MS	100000276	2368.3	361.2	1109-28-0	MALTOTRIOSE	C01835	HMDB01262	439586	388669	Carbohydrate	Sucrose, glucose,fructose metabolism	maltotriose	24393.9	35801.4	9738.86	9624.05		217845	234370	217580	118951	189266			20365.7		16286.1	69563.9	50598.3	50822.5	48713	66374.5	33957.5	23388.7	36317.7	59868.9	46166.5				76381.4
1308	172	22160	GC/MS	100000710	1495	178.9	90-64-2		C01984	HMDB00703	1292	1253	Secondary metabolism	Benzenoids	mandelate	63452.7	69049.5	36348.1	99873.7	41502.9	649071	659370	474801	182118	335433	60739.2	78382	74260.1	88281.1	90620.1	246627	139159	331468	401624	141178	27136.4	83328.1	55255.9	195084	65748	10601.9	13281.6	7588.85	107350	5524.6
411	173	15335	GC/MS	100000277	1839	319.1	69-65-8	MANNITOL	C00392	HMDB00765	6251	6015	Carbohydrate	Sucrose, glucose,fructose metabolism	mannitol	50441196	37518560	44143548	23471082	29088690	65373172	65531324	65258224	32654448	43348848	37782064	38947116	20543216	20946024	32273288	99134040	11447402	166933328	110632568	183691728	30504718	35828280	33902940	29972464	32285380	1.7478e+06	1.37646e+06	8433939	91708920	39496856
413	174	584	GC/MS	803	1753.5	204	3458-28-4	L-mannose	C00159	HMDB00169	18950	141983	Carbohydrate	Sucrose, glucose,fructose metabolism	mannose	26208804	22512724	37940520	28541284	17359176	4.85656e+06	4493225	5003713	4.70911e+06	4875068	33135276	17238184	32146992	22927204	8.28207e+06	9246479	10712271	10790462	10317324	10858033	13689418	11752866	10384488	13689065	13005269	5785976	4.67387e+06	7.68161e+06	22966720	16559723
415	175	1470	GC/MS	294	2035.9	387.2	70442-25-0;104872-94-8	MANNOSE-6P	C00275	HMDB01078	439198	19969422	Carbohydrate	Sucrose, glucose,fructose metabolism	mannose 6-phosphate	731514	681975	879334	1.02571e+06	459920	627545	834396	1.20304e+06	478902	877618	1.07883e+06	779702	988706	720994	580366	1.15001e+06	406207	1.03019e+06	1727578	1.33127e+06	858848	794378	547995	1.09017e+06	940351	12925.7	17937.9	14172.3	2.25532e+06	26484.2
513	176	1121	LC/MS Neg	891	5733	269.3	506-12-7			HMDB02259	10465	10033	Lipids	Free fatty acid	margarate (17:0)	1.06018e+06	1.17802e+06	838066	1.58436e+06	770540	1.07123e+06	945854	759530	736748	874151	294134	423950	1.28566e+06	1316414	1.37921e+06	482355	776358	455654	815230	609625	358725	953245	534151	1.04606e+06	689503	471411	523935	519878	713881	688835
106	177	1302	LC/MS Pos	415	1252	150.1	63-68-3	MET	C00073	HMDB00696	6137	5907	Amino acid	Aspartate family (OAA derived)	methionine	10802294	10239996	12798405	4.8446e+06	8676983	1.59211e+06	5936559	4233871	385176	2982174	6297537	3.19195e+06	5272257	4375412	2.83416e+06	4.53823e+06	8451013	7868742	6442748	10041560	69742.5	80155.1	63199.6	85159.8	67167.4	1.69553e+06	1.75965e+06	2332872	11214128	6403579
107	178	18374	LC/MS Pos	100000039	729	166.1	3226-65-1	L-Methionine-sulfoxides	C02989	HMDB02005	158980	139840	Amino acid	Aspartate family (OAA derived)	methionine sulfoxide	1.44056e+06	1.46406e+06	1.15531e+06	496930	1.79878e+06	224694	391260	284046	200257	299501	490260	384656	450297	412768	519702	678595	1.20895e+06	615120	610309	714561	147840	80356.3	109109	136069	152294	1.18789e+06	994310	1.16656e+06	1.43933e+06	1.42774e+06
827	179	37070	GC/MS	100001805	1221	241	7023-27-0			HMDB61711	13130	12578	Cofactors, Prosthetic Groups, Electron Carriers	Oxidative phosphorylation	methylphosphate	326921	343281	314440	715353	267100	309586	352962	297479	280569	220696	790153	611581	810010	525473	295492	55833.6	129809	71893.2	125544	37977.1	73334.5	93012.1	101789	158275	86071.4	35247.4	28340.4	15332.1	208746	158312
370	180	19934	GC/MS	363	1924.9	217	87-89-8	MYO-INOSITOL	C00137	HMDB00211	892	10239179	Carbohydrate	Inositol metabolism	myo-inositol	8558837	4767265	6.28615e+06	6714946	5.87477e+06	4267345	6.51768e+06	5486108	10564402	8490886	8807160	6555278	7.46418e+06	5750294	5056252	9035378	3.32057e+06	8958091	10005565	10632615	5.38753e+06	7275313	5.60166e+06	4.91187e+06	6932036	815599	905023	985037	8734683	1.52629e+06
110	181	1498	LC/MS Pos	189	650	189.2	23284-33-5		C03793	HMDB01325	440120	140379	Amino acid	Aspartate family (OAA derived)	N-6-trimethyllysine	1.11277e+06	1.16082e+06	1.26568e+06	1.22254e+06	1.25318e+06	842275	935127	873900	1100623	756365	1.09038e+06	1.12551e+06	1.04924e+06	969932	872059	338640	763654	275283	202600	216582	1.24873e+06	1.38717e+06	1460926	1.34905e+06	1.34795e+06	285156	334933	407851	377733	550461
111	182	1585	LC/MS Neg	1110	882	130.1	97-69-8		C02847	HMDB00766	88064	79449	Amino acid	Aspartate family (OAA derived)	N-acetylalanine	13690.8	10733.3	14059.2		13072.9	9296.24	11686	9627.99	7681.31	9002.8			7114.36	5270.19		12484.3	9675.7	6760.78	11391.6	11296.2	8711.07	12611	12559.2	11495.9	10032.7	4620.21			14442.5	4540.62
337	183	15095	GC/MS	100000281	1903.3	245	7512-17-6	N-acetyl-D-glucosamine	C00140	HMDB00215	24139	22563	Carbohydrate	Amino sugar and nucleotide sugar	N-acetylglucosamine	474918	622505	423353	189122	386108	59906.9	54999.7	49740.7	36862.5	52332	230871	90794.8	200729	194495	62254.9	1557423	377056	1.38548e+06	976130	2.13229e+06	2.05146e+06	1.14164e+06	2.89008e+06	545260	2.00786e+06	1.46624e+06	1.16409e+06	2.81057e+06	6.05235e+06	6.15248e+06
339	184	15107	GC/MS	1213	2096.2	387.2	102029-88-9	N-ACETYL-D-GLUCOSAMINE-6-P	C00357	HMDB02817	439219	8216065	Carbohydrate	Amino sugar and nucleotide sugar	N-acetylglucosamine 6-phosphate	54329.3	22468.7	81212.8	14144.1	33582	30772.1	44620.6	45620.8	73283.2	51745.6	24617.1	15656.9	25117	19240.4	23888.3	63009.3	19497.9	62373.5	77449.4	78867.9	57616.3	90268.8	104683	39070.3	111700				89328.3	3329.05
364	185	21365	LC/MS Pos	100000700	849	302	10357-00-3		C04132	HMDB00841	193456	3615280	Carbohydrate	Amino sugar and nucleotide sugar	N-acetylglucosamine 6-sulfate	127885	90862.6	107183	98344.2	78357.2	89268.6	103260	108125	116082	120944	135829	103270	107465	109584	94498.2	204742	80359	171337	186278	235453	137861	187237	209759	108607	196216	19192.1	36880.5	26412.4	189993	26197.1
169	186	33943	LC/MS Pos	100001253	1204	189.1	2490-97-3		C02716	HMDB06029	182230	158492	Amino acid	Glutamate family (alpha-ketoglutarate derived)	N-acetylglutamine	59791.7	32849.8	47599.1		34465.2	161898	221667	136977	126534	147581						12593.8	33221	21183.7	33511.4		38124.1	37670	25308.9	56333.7	41599.5
16	187	27710	GC/MS	100001006	1396.4	143.9	543-24-8			HMDB00532	10972	10507	Amino acid	Serine family (phosphoglycerate derived)	N-acetylglycine	144315	167606	154688	148552	129552	159896	179805	136873	158373	131568	99805.9	94392.8	91895.3	89477	88530.2	89827.8	159304	89334	78058.6	102108	75582	93213.9	98787.5	125387	104486	25432.5	35727.4	31179	159472	60442.3
115	188	1589	LC/MS Neg	1083	1805	190.1	65-82-7		C02712	HMDB11745	448580	395338	Amino acid	Aspartate family (OAA derived)	N-acetylmethionine	30612.9	27315.4	29665.1	14837	17591	72392.3	71785	55469.8	63053.6	62286.7	13166	14170.1	14450.5	13264.2	10451.3	19282	21577.4	28612.9	31473.1	28113.6	14702.3	19771.2	23096.5	30311.1	23034	2972.74	2713.18	3036.3	29221.3	7998.86
52	189	33950	LC/MS Pos	100001256	3563	208.1	2018-61-3		C03519	HMDB00512	74839	67404	Amino acid	Aromatic amino acid metabolism (PEP derived)	N-acetylphenylalanine	77086.1	63678.7	90464.2	34370.4	68023.4				51214.5	79530.4	51528.3	41118.2	56828.3	23106.6	47657.3	40838.7	93854.4	23863.3								37109.6	18341.7	45447.1	65871.4	43287.5
172	190	34387	LC/MS Pos	100001334	2184	158.1	1074-79-9				322640	285677	Amino acid	Glutamate family (alpha-ketoglutarate derived)	N-acetylproline						67331.6	115226	164795	182278	252915	43201.1	49485.8		40611.6		26623.3			29097.1		55007.3	67003.7	70045.7	104237	46915.2
116	191	33939	LC/MS Neg	100001274	846	160.1	17093-74-2		C01118		152204	3841173	Amino acid	Aspartate family (OAA derived)	N-acetylthreonine		14056.2	9182.18	36910.6	20384.3	16107.1	25403.5	8481.5	17532.1		29995.8	42402.4	30156.8	28713.3	35766.8	19366.4	13814.4		12145.8		7792.11	19419.5	16934.2	21735.5	15335.3	7554.88	9455.65	4611.09	24367.3	15235.9
193	192	43249	GC/MS	100004523	1776.4	112					9920500	8096135	Amino acid	Glutamate family (alpha-ketoglutarate derived)	N-delta-acetylornithine*	49635.1	151598	24778.3	337454	34688.7	1.44736e+06	2013179	1.23275e+06	2.04253e+06	1276161	280154	527726	263210	275153	325958	362613	91687.5	516317	624180	544639	84865.1	184865	116240	353366	70721.1	20893.8			346221	28803.8
907	193	15650	LC/MS Pos	1242	1356	282.1	15763-06-1		C02494	HMDB03331	27476	4573813	Nucleotide	Purine metabolism	1-methyladenosine	158271	156826	215004	62943.6	170796	131026	107620	116090	119134	109728	63557.4	49587.6	61628.1	50191.6	58463.1	110192	137948	155325	137882	131900	223264	237258	291376	190600	247371	87785.7	78637.1	70868.6		107826
908	194	31609	LC/MS Pos	100001122	1850	298.1	2140-65-0			HMDB01563	96373	86996	Nucleotide	Purine metabolism	1-methylguanosine	104371	110222	129023	57930.1	94040.7	148034	150157	139428	111608	104352	61876.6	60887.9		66922.3	35518.4	69538.6	60598.1	81669	82732.5	99250.6	162531	188162	242251	177205	169957	46019.3	64682	46348.3	138938	53683.1
910	195	35137	LC/MS Pos	100001412	2157	312.1	2140-67-2			HMDB04824	92919	83878	Nucleotide	Purine metabolism	N2,N2-dimethylguanosine	56426.2	78047.3	88707.7	50723	65095	72604.8	87122.4	70766.9	92842.3	63495.9		29269.2	40795.2	36941.8	40273.4	96447.3	61581.5	94773.3	98795.1	95595.7	159680	172817	211802	177872	204198	23792.5	18329.5	28541.7	140465	36606.3
109	196	36752	LC/MS Pos	100001734	1134	189.1	692-04-6		C02727	HMDB00206	92832	83801	Amino acid	Aspartate family (OAA derived)	N6-acetyllysine	120238	99551	72002.9	63657.9	76871.4	307839	454594	192658	268056	217843	62217.1	54297.4	68289.4	47595.1	61317	122635	98352.5	155102	174228	201613	128553	149691	158926	172680	163369	66788.9	51297.3	42320.6	212942	90586.3
802	197	594	LC/MS Pos	432	1267	123.1	98-92-0	NIACINAMIDE	C00153	HMDB01406	936	911	Cofactors, Prosthetic Groups, Electron Carriers	Nicotinate and nicotinamide metabolism	nicotinamide	114476	109433	110356	384872	142372	345362	304124	368858	418367	348308	358606	214834	315660	311388	180922	345300	212075	112126	172520	161044	137268	99097.8	111446	210135	168014	68862.9	86137.9	75581.1	338364	60258.2
803	198	5278	LC/MS Pos	1310	1370	664	53-84-9	NAD	C00003	HMDB00902	5893	5681	Cofactors, Prosthetic Groups, Electron Carriers	Nicotinate and nicotinamide metabolism	NAD+	1.51118e+06	1.24408e+06	873746	1055095	1385156	662000	661804	1.04821e+06	872829	889924	1.08415e+06	1.18058e+06	1.1194e+06	956911	1023853	294323	914575	312048	539573	310758	125103	194927	143046	425384	108440	49662.5	62155	55913	436504	44743.8
804	199	32380	LC/MS Pos	429	1330	743.9	53-59-8 ;1184-16-3;24292-60-2	NADP	C00006	HMDB00217	5886	5674	Cofactors, Prosthetic Groups, Electron Carriers	Nicotinate and nicotinamide metabolism	NADP+	316024	274123	169662	31458.9	45052.3	250060	268963	362374	322170	418638	49288.6	56066.2	12191.4	16093.4	91942.6	59337.9	195603	21007.5	60669.5	99681.7	61938.6	79145.6	52560.8	104375	79010.2				161144
807	200	22152	LC/MS Pos	1312	886	335.1	1094-61-7	NICOTINAMIDE_NUCLEOTIDE	C00455	HMDB00229	14180	13553	Cofactors, Prosthetic Groups, Electron Carriers	Nicotinate and nicotinamide metabolism	nicotinamide ribonucleotide (NMN)	484338	339716	278882	422314	242995	679976	745916	740341	854945	733106	486747	517234	369225	426419	484990	283995	317132	327241	391402	396115	242808	352599	308308	362996	298165				279278
810	201	1504	GC/MS	567	1334.1	180	59-67-6	NIACINE	C00253	HMDB01488	938	913	Cofactors, Prosthetic Groups, Electron Carriers	Nicotinate and nicotinamide metabolism	nicotinate	560609	730237	1.04387e+06	280267	637296	725222	792048	687724	374204	508398	182325	180989	195184	219373	147632	258452	528110	257582	306663	258275	181729	229381	286645	233909	220198	46308.1	47614.7	43569.9	315611	47027.9
812	202	33471	LC/MS Pos	100001316	1105	256	2625-49-2	NICOTINAMIDE_RIBOSE	C05841	HMDB06809	161234	141635	Cofactors, Prosthetic Groups, Electron Carriers	Nicotinate and nicotinamide metabolism	nicotinate ribonucleoside*	3.54935e+06	3.13804e+06	3.38931e+06	1336012	3428184	1.91069e+06	2176908	2438786	1574584	2.03369e+06	1.28446e+06	1.13775e+06	1.04461e+06	1.2157e+06	1.1015e+06	894104	2.51026e+06	1.23539e+06	1.1029e+06	1.04368e+06	111046	132052	127566	172740	197525	112029	157165	113076	644670	52354.1
118	203	31539	LC/MS Pos	100001129	990	162	7540-67-2	CPD-667	C01077		439389	388506	Amino acid	Aspartate family (OAA derived)	O-acetylhomoserine	523415	544873	442094	524864	334252	366589	670667	668408	230890	619597	735492	699420	679777	528801	984301	578471	495179	960046	1.08209e+06	947035	66821.9	31798.8	17740		49439.1	38102	26248.4	53058.6	790569	72356.5
19	204	15947	GC/MS	100000286	1423	174	66638-22-0	ACETYLSERINE	C00979	HMDB03011	99478	89874	Amino acid	Serine family (phosphoglycerate derived)	O-acetylserine	16547.7		8534.02	35722.1	13369	155228	126689	105562	410202	314604	43932.7	91993.7	65400.7	37473.4	38574.7	17496.8					357999	416103	390820	245288	356086					9602.43
522	205	1359	GC/MS	442	1984.4	339.2	112-80-1	OLEATE-CPD	C00712	HMDB00207	445639	393217	Lipids	Free fatty acid	oleate (18:1n9)	164145	214872	134310	354969	268990	249348	138046	149768	229580	92267.3	331304	304474	280559	379745	306380	82302.2	135653	91252.1	96109.6	116001	860109	654727	691889	1.10916e+06	975413	84163.6	79992	72170.8	154483	137037
268	206	34592	LC/MS Pos	100001311	1457	290.1	495-27-2			HMDB05765	7018721	7993181	Amino acid	Glutathione metabolism	ophthalmate	107219	145124	161220	145968	161180	106519	101857	161319	135573	119490	183449	109994	128975	118549	91480.4	142767	166443	118721	104712	176912	79293.3	101825	106222	86822.7	97150.6	72116.9	56243.4	64060.1	207484	112011
173	207	1493	GC/MS	444	1763.8	142	3184-13-2	L-ORNITHINE	C00077	HMDB03374	6262	6026	Amino acid	Glutamate family (alpha-ketoglutarate derived)	ornithine	9898321	7.72049e+06	8.07999e+06	7825163	7039163	15097579	18464054	14603870	16185712	16120806	6.92939e+06	6.22035e+06	5746358	5890789	3772498	8480704	6146034	9079351	8716705	10473590	21685420	23075124	27662424	19140532	20590258	1.26636e+06	1017657	868222	9102782	514002
314	208	41891	GC/MS	100000841	1175.1	219	144-62-7	OXALATE	C00209	HMDB02329	971	946	Carbohydrate	Photorespiration	oxalate (ethanedioate)	384097	326790	425278	328544	728168	289623	217405	302571	357494	399681	251446	243345	257275	260127	181582	191035	351443	199803	253004	222538	483539	572181	487884	460601	410946	308280	333559	393703	674046	429248
422	209	37469	GC/MS	100001818	2233	204	64519-82-0				3034828	2299218	Carbohydrate	Sucrose, glucose,fructose metabolism	palatinitol	82344.4	113534	92025.5	120076	14490.8	295994	357750	322663	381903	370243	71921.8	105963	83126.5	54128	48145.7	65736.3	43810.2	105060	49601.5		216938	450103	439244	261353	302700	7144.82	12024.5		75241.6	23656.2
524	210	1336	LC/MS Neg	424	5619	255.3	57-10-3	PALMITATE	C00249	HMDB00220	985	960	Lipids	Free fatty acid	palmitate (16:0)	15720238	16871330	16298536	19021686	14472446	11271653	10181588	10187737	9815916	10892651	6210188	8455547	16962728	15601889	19872544	11067579	15899020	10950152	16062096	12612042	5.82219e+06	10270748	8879340	10215786	8749627	9239570	10924324	11296011	13903830	13248593
525	211	33447	LC/MS Neg	452	5477	253.3	373-49-9	CPD-9245	C08362	HMDB03229	445638	393216	Lipids	Free fatty acid	palmitoleate (16:1n7)	1056351	1241538	1.07837e+06	750602	881979	747466	720061	657958	660367	848356	163745	245910	597948	525361	560122	468249	1.45372e+06	595020	743982	638396	327035	518469	477966	704507	553966	324610	289357	355096	698942	462038
797	212	1508	LC/MS Pos	1024	2218	220.1	137-08-6	PANTOTHENATE	C00864	HMDB00210	6613	6361	Cofactors, Prosthetic Groups, Electron Carriers	CoA metabolism	pantothenate (Vitamin B5)	197915	255722	310338	165207	375204	62639.1	38580.6	71603	124319	49821	113837	102415	152778	123377	74089.1	125803	159021	108458	73543	83584.6	120003	235104	201251	273312	216755	70210.6	85622.6	42738.3	72330.3	56549.8
528	213	1361	LC/MS Neg	980	5522	241.3	1002-84-2;10002-84-2		C16537	HMDB00826	13849	13249	Lipids	Free fatty acid	pentadecanoate (15:0)	1.13252e+06	1.766e+06	1722223	2.33089e+06	1.33105e+06	1134864	886833	867612	1.01339e+06	872890	469661	672764	1.69313e+06	1753195	2.10283e+06	1.20044e+06	1.8516e+06	1.42675e+06	1.74138e+06	1.38312e+06	541971	1.21591e+06	818194	1.41064e+06	1.00331e+06	1.03124e+06	1.37781e+06	1.32036e+06	1.62065e+06	1.67793e+06
85	214	38763	LC/MS Pos	100002982	2114.7	122.1		PHENYLETHYLAMINE	C02455	HMDB02017	7408		Amino acid	Aromatic amino acid metabolism (PEP derived)	phenethylamine (isobar with 1-phenylethanamine)	284258	211195	162078	16300038	174645	46506744	28371468	35846152	67355736	38217596	16167295	17018036	13935771	14736250	9545986	13389518	487662	6231296	2.57626e+06	8710615	77877248	87439880	95801160	88081656	92811992	61415.1	47592.9	65333.1	13479208	107680
59	215	15958	LC/MS Neg	100000011	2127	135.1	103-82-2		C07086	HMDB00209	999	10181341	Amino acid	Aromatic amino acid metabolism (PEP derived)	phenylacetate	9153.51		6309.18	21215.1		22332.2	20395.6	30034.7	12705.6	24695	19328.3	12098.2	20127.1	20495.9	13766	65390.6	21110.3	105371	108343	36200.2									40563.6
61	216	64	LC/MS Pos	460	2056	166.1	63-91-2	PHE	C00079	HMDB00159	6140	5910	Amino acid	Aromatic amino acid metabolism (PEP derived)	phenylalanine	81850888	72914472	77475824	31484948	66264328	19208120	39184524	33584016	3.48803e+06	23858886	38144808	23398168	33983988	29570506	24895416	29796760	60487204	44645820	41896400	54071088	579139	609797	678810	684747	659319	26254066	25986360	30684896	72439856	47272364
1135	217	41370	LC/MS Pos	100003588	2120.1	223.1	721-90-4				98207	88678	Peptide	Dipeptide	phenylalanylglycine	79360.7	70426.2	58669.6	134220	72253.3	202582	159550	114592	191679	126324	206975	154715	150375	91287.5	166197	78581.1	46161.3	33197.6		78735.9	65556.7	48170.8	47839.1	86416.7	70983.7	115615	45726.8	85162.6	150263	92898.5
62	218	22130	LC/MS Neg	100000774	2237	165.1	828-01-3		C05607	HMDB00779	3848	3715	Amino acid	Aromatic amino acid metabolism (PEP derived)	phenyllactate (PLA)	11773.3	12885.4	8759.71	19806.8	9075.47	57937.2	82766.6	59967.5	118114	67522.5	12007.2	9570.92	11820.3	13972.8	13624.4	59200	23247	24007.2	18250.4	34089.7			13583.4	11354					27394.5
63	219	566	LC/MS Neg	241	2534	163.1	156-06-9	PHENYL-PYRUVATE	C00166	HMDB00205	997	972	Amino acid	Aromatic amino acid metabolism (PEP derived)	phenylpyruvate		4906.36		6392.73							4681.01		6831.43			161728	7698	53566.6	68110.1	76940.1									116517	5755.58
828	220	11438	GC/MS	461	1307.7	298.9	7664-38-2	Pi	C00009	HMDB01429	1061	1032	Cofactors, Prosthetic Groups, Electron Carriers	Oxidative phosphorylation	phosphate	142577760	150813632	135966032	127910032	149785984	150036800	157879408	160858080	157054432	148264416	136531824	130170016	121841280	106725264	118136120	138067040	131664848	130710424	116639104	159267312	144294960	164907776	165145680	166783088	166217872	69278128	59928760	86500024	219505008	95380016
288	221	597	GC/MS	463	1595.4	369	10526-80-4	PHOSPHO-ENOL-PYRUVATE	C00074	HMDB00263	1005	980	Carbohydrate	Glycolysis	phosphoenolpyruvate (PEP)	277659	199046	267883	139218	198594	150577	164238	206435	169437	239256	129874	104483	119486	131074	53160.3	44509.4	137693	66305.5	120148	50481.4	130471	209618	211047	88724.4	125649				86718.8
711	222	1510	LC/MS Pos	469	5189	318.4	554-62-1	PHYTOSPINGOSINE	C12144	HMDB04610	122121	21238683	Lipids	Sphingolipid	phytosphingosine	2.87585e+06	1.53742e+06	1.16407e+06	318001	1.089e+06	93512.3	54300.7	84318.6	53874.3	23397.6	670932	124921	275214	267882	459231	189128	606818		52180.1	63584.6	190664	306947	83412.8	61549.1	52878.5	544817	670661	371207	319419	656696
119	223	1444	LC/MS Pos	1025	1120	130.1	4043-87-2		C00408	HMDB00070	849	826	Amino acid	Aspartate family (OAA derived)	pipecolate	336649	513138	1156948	76401.1	154043	2531711	3905530	2.85679e+06	1.90159e+06	3.104e+06	129329	73683.6	134438	105082	42671.8	6.31847e+06	2.81859e+06	5.74958e+06	6782666	9022402	373715	771567	689923	580145	720099				13999152
250	224	35432	LC/MS Pos	100001589	2370	246.2				HDMB41993	126894	112688	Amino acid	Branched Chain Amino Acids (pyruvate derived)	pivaloylcarnitine (C5)	44932.8	32799.3	63945.9	42103.4	71881.5	76558	65952	108506	144697	80977.1	54551.1	58570.8	54095.4	85668.8	47984		63691.1	31289	27211	35852.3	88512.2	138215	110223	159451	148985			21331.1	42187.7
1223	225	35127	LC/MS Pos	100001167	960	229.2	18684-24-7			HMDB06695	11673055	9847785	Peptide	Dipeptide	prolylhydroxyproline	76882.9	66173.4	74131.7	97971.6	63766	264866	322326	246169	309244	248442	94645.7	70399.9	112072	69978.8	63827.6		63132.6				132604	100261	145265	117004	137012	56009.5	46474.4	37021.8	186148	174878
174	226	1898	LC/MS Pos	480	796	116.1	147-85-3	PRO	C00148	HMDB00162	145742	128566	Amino acid	Glutamate family (alpha-ketoglutarate derived)	proline	25184448	22464236	29006164	13144750	21076048	24317244	28171370	22108102	26632578	23283410	15242678	10798590	14795696	13141990	8326451	17340696	21381710	19463722	18407096	20641268	31573476	34607100	38086092	31015612	37649604	6716401	7.77034e+06	6.36622e+06	20142604	13916716
245	227	32452	LC/MS Pos	100001162	1589	218.2	17298-37-2		C03017	HMDB00824	107738	96904	Amino acid	Branched Chain Amino Acids (pyruvate derived)	propionylcarnitine (C3)	332558	275489	285804	97868.4	258394	281171	306362	359605	423115	200622	116934	132383	135554	108032	138160	89210.4	222946	93336.8	113865	89266	16328.5	56768.3	22644.8	44937.8	20676.7	46033.7	32077.1	50410.2	74251.3	35850.8
953	228	33442	LC/MS Pos	821	1180	245	1445-07-4		C02067	HMDB00767	15047	21403010	Nucleotide	Pyrimidine metabolism	pseudouridine	101761	112311	128490	72445	108430	103910	136957	97431.8	111403	101731	79752.5	76255.1	85312.3	61472.7	59605.8	78951.6	86283.8	68621.1	97208.6	76506.7	205656	242129	264895	189538	242267	46128	38989.6	49517.1	90715.6	55045.5
175	229	32672	LC/MS Pos	100001540	764	129.2	2353-44-8				134508	118562	Amino acid	Glutamate family (alpha-ketoglutarate derived)	pyroglutamine*	271266	210556	187340	147900	201826	139795	128506	102768	101787	135699	152947	124699	111027	135302	126500	41485.1	141066	70941.9	69941.2	89944.3		71264.2	60452	54230	61871.2		57455.7	45551.2	82917.5	48805.9
290	230	599	GC/MS	823	1130.6	217	127-17-3	PYRUVATE	C00022	HMDB00243	1060	96901	Carbohydrate	Glycolysis	pyruvate	372895	419421	547544	499181	355233	163102	199415	311518	246870	416987	430453	357229	358470	301021	236235	1.10266e+06	541250	344274	527715	579349	286612	245531	578697	358184	401171	96015	80812.1	136729	1660658	336272
342	231	15772	GC/MS	100000406	1692.4	217	488-81-3		C00474	HMDB00508	6912	10254628	Carbohydrate	Amino sugar and nucleotide sugar	ribitol	1.09068e+06	745860	1772809	683414	804951	592221	986169	626224	844729	935767	770700	439057	831995	605807	175777	341844	492896	272723	427762	350012	1.51847e+06	2243320	3086787	1478159	2.17022e+06	46162.5			529416
834	232	1827	LC/MS Pos	500	3111	377.2	83-88-5	RIBOFLAVIN	C00255	HMDB00244	493570	431981	Cofactors, Prosthetic Groups, Electron Carriers	Riboflavin and FAD metabolism	riboflavin (Vitamin B2)	458924	480671	468812	1.06756e+06	506230	750400	697322	743278	811950	845198	1.2167e+06	899862	1.1571e+06	1.11052e+06	554200	242393	379650	235937	295470	287624	292535	334925	357510	402559	330204	289003	125686	194792	428178	200236
344	233	12080	GC/MS	914	1639.2	204	50-69-1	RIBOSE	C00121	HMDB00283	5779	4470639	Carbohydrate	Amino sugar and nucleotide sugar	ribose	1.12424e+06	1.31891e+06	1.55142e+06	824781	982031	773189	1.00073e+06	943675	936072	980602	872281	553492	810938	642964	397648	899586	563431	829223	748933	1.00708e+06	785078	927851	931374	1.13573e+06	915781	123680	255951	116474	1.53938e+06	399104
308	234	561	GC/MS	19	1928.4	315.1	18265-46-8;108321-05-7	RIBOSE-5P	C00117	HMDB01548		394672	Carbohydrate	Calvin cycle and pentose phosphate	ribose 5-phosphate	488633	599535	453529	139472	143610	245842	173118	404270	348273	576931	143981	102988	130813	108551	67025.9	254561	278878	157389	175732	252279	131328	133849	156609	169675	146074		11723.3	7135.06	261962	7131.55
346	235	35855	GC/MS	100000147	1662	306.1	488-84-6	Ribuloses	C00309	HMDB00621	151261	71354	Carbohydrate	Amino sugar and nucleotide sugar	ribulose	109104	139980	113857	144364	76016.6	87028.3	70926.5	95076.5	73108.4	102100	133371	77583.6	126878	110405	41419.1	127694	80626.6	103922	101265	132666	73528.3	70174.1	56629.8	94500.5	79120.5	14867.7	13094.9	12191.2	122566	37499.2
334	236	37288	GC/MS	100002179	1935	357.2		RIBULOSE-5P	C00199				Carbohydrate	Amino sugar and nucleotide sugar	ribulose/xylulose 5-phosphate	611264	681040	585986	130014	142047	516174	317623	569510	444778	658966	129598	99309.7	112296	136141	64199.2	265009	370529	199472	244408	253578	126490	193721	158617	162304	151480			7387.32	373851	9974.4
123	237	15948	LC/MS Neg	197	1821	383.1	979-92-0	ADENOSYL-HOMO-CYS	C00021	HMDB00939	439155	16788012	Amino acid	Aspartate family (OAA derived)	S-adenosylhomocysteine (SAH)	43138.5	20618.4	27192.6	8450.08	7366.79	21883.2	33847.4	19773.8	35619.4	47580	8588.08	5860.76	8402.31	6322.08	3387.73	2549.86	19820.2	6011.59	7691.57	4029.1	14918	19422.1	21407.4	14905.2	18726.5				3177.85
124	238	15915	LC/MS Pos	1263	676	399.1	24346-00-7;86867-01-8;86867-0108	S-ADENOSYLMETHIONINE	C00019	HMDB01185	34755		Amino acid	Aspartate family (OAA derived)	S-adenosylmethionine (SAM)	328256	293975	342822	113250	215936	253622	305462	167255	241363	299747	164913	125628	150947	137305	104609	329465	450386	305167	373421	288114	111182	130928	105985	100778	119545	11519.4	20852.8	15639	239165	24534.7
122	239	1495	LC/MS Pos	392	695	277.1	997-68-2	SACCHAROPINE	C00449	HMDB00279	160556	141086	Amino acid	Aspartate family (OAA derived)	saccharopine	1638218	1.22956e+06	3.62847e+06	1.99387e+06	1.36828e+06	1694706	1329689	1.16539e+06	2.40853e+06	1.4687e+06	2.37717e+06	1.51783e+06	2.29015e+06	2.01007e+06	998753	517317	1.37799e+06	416425	601368	395732	6.98027e+06	8662389	9039596	5.62387e+06	8.28679e+06	270999	255795	271749	379738	299367
778	240	32398	LC/MS Neg	100001211	1778	201.2	111-20-6		C08277	HMDB00792	5192	5004	Lipids	Fatty acid, Dicarboxylate	sebacate (decanedioate)	145755	223668	186237	140124	96688.5	159698	182051	254591	143631	199597	157642	108558	139848	139877	149154	559525	124099	447478	525567	722491	97350.1	163962	118330	239007	146862	5112.23	5619.23	4567.43	546170	3559.32
311	241	35649	GC/MS	100001628	2070	691.35	2646-35-7	D-SEDOHEPTULOSE-7-P	C05382	HMDB01068	616	596	Carbohydrate	Calvin cycle and pentose phosphate	sedoheptulose-7-phosphate	80504.5	58286.1	70821.6	19493.7	18937.5	49007	43659.4	81844.1	47603.5	57434.3	19045	17068.7	15839.9	13245.3	19848.5	54523	53561.4	58301.4	59711.9	64717.7	30930.6	29639.8	11229.7	34523.9	26128.7				79426.6
20	242	1648	GC/MS	503	1389.1	204	56-45-1	SER	C00065	HMDB00187	5951	5736	Amino acid	Serine family (phosphoglycerate derived)	serine	76069920	77157696	80974280	51213288	65146912	89727312	104948352	75819232	90099096	76495128	44463184	37207176	42247728	36441728	25522574	50903264	63756184	49019076	51105668	60340524	64484948	78256144	82957768	72704328	85870152	13580447	12514175	14711432	83045056	24700038
426	243	15053	GC/MS	506	1843	319.1	6706-59-8	SORBITOL	C00794	HMDB00247	5780	96680	Carbohydrate	Sucrose, glucose,fructose metabolism	sorbitol	2.08282e+06	2.14573e+06	5.25959e+06	2.41207e+06	1.72657e+06	4.5984e+06	4367474	5250643	4.13543e+06	4593289	3551482	1.98377e+06	3.56416e+06	1.94566e+06	788830	2.86018e+06	765267	2600581	4607487	4533757	21409950	23216666	31840132	12455852	24239826	49414.1	65485.6	62380.5	6.27703e+06	134920
257	244	485	LC/MS Pos	50	533	146.2	124-20-9	SPERMIDINE	C00315	HMDB01257	1102	1071	Amino acid	Amines and polyamines	spermidine	309138	181901	187856	271939	129352	126674	173243	156105	133087	160059	498800	524412	543026	534017	421560	448428	241688	603921	1.06002e+06	681430	182098	167411	154109	148736	149081	127771	110335	87697.8	1.14967e+06	111637
303	245	1437	GC/MS	252	1348	247	110-15-6	SUC	C00042	HMDB00254	1110	1078	Carbohydrate	TCA cycle	succinate	198782	380631	230445	601616	258502	1.1858e+06	964697	1.20927e+06	1202663	815630	705721	541816	537004	514810	409821	735923	308890	787751	691771	1.02889e+06	677321	726239	594541	1.09693e+06	754297	166744	159688	115294	1.13952e+06	202542
347	246	35854	GC/MS	100001419	1513	217.1	2418-52-2	CPD-6995	C16884	HMDB04136	169019	147828	Carbohydrate	Amino sugar and nucleotide sugar	threitol	314852	242432	348275	299614	252579	364934	388737	341499	389671	361248	338723	268301	294827	238329	232719	203380	225868	174341	223457	310489	519500	577832	672000	500808	533763	37141.8	47894.4	75519.9	376649	78508.7
846	247	27738	GC/MS	100001022	1560.7	292.1	70753-61-6	L-THREONATE	C01620	HMDB00943	151152	133224	Cofactors, Prosthetic Groups, Electron Carriers	Ascorbate metabolism	threonate	60355.1	65108.4	54133.6	24786.4	43819.1	57889.6	54339.4	69191.2	37472.6	55613.2	24495.2	22063.3	14242.2	15727	17811.9	43248.1	57459.1	42087.5	51564.7	67521.8	29397.2	28173.8	30144.9	40538.4	37417.4	24826	52449.3	28870.3	71657.4	31358.9
125	248	1284	LC/MS Pos	564	713	120.1	72-19-5	THR	C00188	HMDB00167	6288	6051	Amino acid	Aspartate family (OAA derived)	threonine	6.26433e+06	5.8666e+06	7.41437e+06	5820967	6.17038e+06	6894369	7.6264e+06	6164706	7934437	7320552	5685237	5265263	6245602	6075663	4935342	6990532	5.93726e+06	6.69283e+06	6746595	7.86541e+06	8811933	8659094	9303761	8393670	9693890	2.97693e+06	2.71806e+06	3.56065e+06	7.8181e+06	5701101
954	249	39539	LC/MS Neg	872	1935	284.8	50-89-5	THYMIDINE	C00214	HMDB00273	5789	5585	Nucleotide	Pyrimidine metabolism	thymidine	18102.3	20356.5	28634.2	8112.01	21762.7	27302.2	24598.4	30811.6	35091.8	26518.3	13366.1	10826.8	8111.9	9560.71	4016.94	50351.2	18963.3	51293.7	34006.2	50365.8	91089.5	88823	93976.8	89899.8	101268	41337.4	28545	38019.9	62562.8	55655
956	250	604	GC/MS	882	1429.1	255	65-71-4	THYMINE	C00178	HMDB00262	1135	1103	Nucleotide	Pyrimidine metabolism	thymine	40379	51635.8	53045.5	64304.3	35041.6	61428.3	45834.4	51073.6	42368.4	49120.1	43246	42902.9	25757.6	39352.7	16402.7	26588	41796.8	24937.1	31737.1	43790.4	67244.6	93272.1	87491.6	71234.4	82837.1	22384.2	21424.9	17989.5	36520.3	28616
209	251	35428	LC/MS Pos	100001597	2317	244.1	64191-86-2			HMDB02366	22833596	17216200	Amino acid	Branched Chain Amino Acids (OAA derived)	tiglyl carnitine (C5)	170629	118973	150145	162629	108734	344857	442793	403830	320835	190183	122973	138638	139239	162738	139301	70108.1	267757	84504.1	143781	77905.2	78610.8	88171.6	78868.6	116405	76154.2	35271.4	51069.4	18425.2	44420.1	29298.6
179	252	1366	GC/MS	1001	1537	140	51-35-4	Protein-hydroxyprolines	C01157	HMDB00725	5810	5605	Amino acid	Glutamate family (alpha-ketoglutarate derived)	hydroxyproline	5920.9	10910.7	11008.2	19406.2	9595.8	23866.2	18406.4	15966.3	30589.6	16516.6	10560.2	26077.2	15995.5	21086.8	14769.1	11248.7	8097.6	10478.8	12366.5	11770.6	15527	10165.9	15336.3	10020	29727.7	5919.8	3527.5	4621.8	12813.6	5152.1
432	253	15573	GC/MS	915	2174.9	361.2	6138-23-4	TREHALOSE	C01083	HMDB00975	7427	7149	Carbohydrate	Sucrose, glucose,fructose metabolism	trehalose	3.36051e+06	983550	196271	130615	79917	3.2131e+06	7499951	14765333	6.41861e+06	16419173	241223	504827	258297	116602	7871343	111114664	702432	36670468	111670664	79706296	39860508	36846168	42690804	27403268	59027880		19553.5	36636.7	128791880	75951.6
433	254	15802	GC/MS	100000296	2310	315.16	136632-28-5	TREHALOSE-6P	C00689	HMDB01124	122336	109086	Carbohydrate	Sucrose, glucose,fructose metabolism	trehalose 6-phosphate	36390.3	47900.6	106841	102802	48544.4		17176.2		25576	33012.5	85673.8	71410	80007.2	60705.8	54167.4	32990.8		8703.68	28904.9	29988.2	12001.7	23343	10037.7	30376.3	27797.2				53322.1
82	255	6104	LC/MS Pos	1095	2323	161.1	61-54-1	TRYPTAMINE	C00398	HMDB00303	1150	1118	Amino acid	Aromatic amino acid metabolism (PEP derived)	tryptamine	7.22295e+06	3.79502e+06	7013468	1.05987e+06	2.9158e+06	20045788	23243458	27567496	28821926	21486498	1.1681e+06	958744	1.10239e+06	1.09598e+06	172170	13516051	12545286	15458848	13165110	18844024	27769578	32644890	33497918	29280800	29971674			40883.1	18169802	31319.9
68	256	54	LC/MS Pos	565	2445	205.1	73-22-3	TRP	C00078	HMDB00929	6305	6066	Amino acid	Aromatic amino acid metabolism (PEP derived)	tryptophan	6765767	6723816	10964422	6.22921e+06	4814192	5.6097e+06	7.62495e+06	1836604	1.76742e+06	4391953	8679518	3.98445e+06	7048992	5730148	1.87325e+06	60000.7	58996.1				383059	480029	560319	514380	535418	84332.9	116992	177195		3.90185e+06
1218	257	43028	LC/MS Pos	100003609	2351	262.2	7360-09-0				263471	231453	Peptide	Dipeptide	tryptophylglycine	28947.5	27960.5	34022.3	54731.2	32723.9	95100.8	68693.3	40361.6	91557.8	79908.8	89286.1	55359.6	78231.9	61700.4	36128.2		31322.4		21492	27065.4	78791.6	93964.6	104999	116665	139650				41534.4	25990.5
84	258	1603	LC/MS Pos	1133	1503	138.1	60-19-5	TYRAMINE	C00483	HMDB00306	5610	5408	Amino acid	Aromatic amino acid metabolism (PEP derived)	tyramine	876694	1.4616e+06	954642	694551	850414	7.85886e+06	6161933	6139058	8265554	6.1692e+06	1.12334e+06	434528	1.10421e+06	596410	130091	5.2527e+06	1.96583e+06	2.20073e+06	1.69443e+06	2708781	29952304	29922456	33214118	32634856	36445612		77308	62562.8	3295073	48320.6
70	259	1299	LC/MS Pos	815	1516	182.1	60-18-4	TYR	C00082	HMDB00158	6057	5833	Amino acid	Aromatic amino acid metabolism (PEP derived)	tyrosine	8698940	2.54304e+06	16090794	2958474	527643	3796988	10065308	7553993	509039	5.41706e+06	4.47669e+06	1.43071e+06	4603326	2.94143e+06	164826	11517452	8785434	15813398	14097470	19485702	263569	228322	224987	246360	290832	46892.7	59702.8	58992.6	15830116	1742580
1285	260	41515	LC/MS Neg	100003493	2707.7	137.1	501-94-0		C06044	HMDB04284	10393	9964	Secondary metabolism	Alkaloids	tyrosol																12073.8		5800.94	9007.83	14670	79720.7	57575.7	56190.7	103368	125396				16937.9
356	261	38673	LC/MS Neg	100002957	661	606.1							Carbohydrate	Amino sugar and nucleotide sugar	UDP-acetylglucosamine/galactosamine	212363	126182	131701	125779	126171	89201.2	104570	116633	139748	145612	113806	168127	169031	164197	164322	118447	125313	82862.1	109146	72199.2	58649.4	60662.3	45014.7	52139	60492.8	29484.4	55701.6	34304.6	60172.8	32858.1
357	262	15860	GC/MS	100000298	1973	243.1	2956-16-3;91183-98-1;137868-52-1	UDP-GALACTOSE	C00052	HMDB00302	18068	17069	Carbohydrate	Amino sugar and nucleotide sugar	UDP-galactose	118213	125991	69625.8	205145	78979.6	98560.4	105617	86461.8	118957	75908.9	208174	148355	166730	110730	115261	35908	78591.1	30852.8	74408.2	51802.8	59946.5	104983	94683.4	92529.4	98791.2	25259.2	37686.2	30958.7	148087	47100.4
348	263	32344	GC/MS	1096	1986	243.1	117756-22-6	UDP-GLUCOSE	C00029	HMDB00286	8629	8308	Carbohydrate	Amino sugar and nucleotide sugar	UDP-glucose	354961	398388	230411	479124	175139	328863	290740	241997	292635	204425	578004	345478	491757	372372	352113	108448	174165	102551	199513	148027	151945	244606	215961	274773	207669	51060.6	54530	26320.6	389573	98474.9
781	264	35671	LC/MS Neg	100001617	2376	215.1	1852-04-6			HMDB00888	15816	15037	Lipids	Fatty acid, Dicarboxylate	undecanedioate	13051.7	14316.1	12652.7	3120.4	8830.11	8219.81	8787.17	10182	5098.84	6893.74		2659.41		3501.65		65383.4	17643.8	66060.5	68048.1	59851.7	5137.99	7003.5	6178.56	7877.93	5730.91		2031.73		57767.2	3603.26
957	265	605	GC/MS	825	1370.4	241	66-22-8	URACIL	C00106	HMDB00300	1174	1141	Nucleotide	Pyrimidine metabolism	uracil	2.86053e+06	2.27364e+06	3.34339e+06	1.18403e+06	1.80591e+06	2.63939e+06	3.44781e+06	2.24107e+06	2.44061e+06	2.49044e+06	1.49737e+06	1.04898e+06	1.29634e+06	1.05767e+06	576915	1.77039e+06	1.79561e+06	1.38021e+06	2.17507e+06	2.00875e+06	2677075	3.70714e+06	4.00823e+06	2703619	3.3379e+06	324572	376111	230399	3.27181e+06	420232
914	266	1604	GC/MS	1134	1928	441.2	69-93-2;120K5305	URATE	C00366	HMDB00289	1175		Nucleotide	Purine metabolism	urate	1531.91	27312.9	6627	17871.2	6151.66	46620.8	30117.3	35905.1	32693.9	8037.73	11226.4	14093	11155.4	13008.8	8936.24		17084.1	5457.59	5603.87	1814.06	4197.39		6350.52	40852.3		8225.98	6263.51		16103.1	4628.54
958	267	606	LC/MS Neg	535	1430	243.1	58-96-8	URIDINE	C00299	HMDB00296	6029	5807	Nucleotide	Pyrimidine metabolism	uridine	760506	659162	833233	652252	744612	599157	570534	496640	693682	502056	701725	585655	709313	628190	540593	448034	462097	413349	425365	500271	934060	1.20751e+06	1.1904e+06	1.05512e+06	1.1573e+06	310764	311730	305700	707125	569705
962	268	39892	LC/MS Neg	100003366	635	323.1	58-97-9	UMP		HMDB00288	6030		Nucleotide	Pyrimidine metabolism	uridine monophosphate (5' or 3')	15905.1	16779.7	15226.7	30653.5	32881.7	23104.5	16347.5	12795.7	23589	16674.5	41105.4	26534.5	26197.3	25725.9	35026.4	12292.5	18316	9045.56	13395	10658.6	30345.1	28217.3	22231.6	20246.8	26315.9	32021.9	27321.1	31460.7	55077.5	21641.7
961	269	37137	LC/MS Neg	75	1082	304.9	40632-52-8		C02355	HMDB11640	439715	3824355	Nucleotide	Pyrimidine metabolism	uridine-2',3'-cyclic monophosphate	23701.4	23101.1	17425.5		28816.3	11006.6	11540.1	6825.55	12847.8	4743.46						23897.7	7988.79	18595.3	8892.89	17315.6				13573	3373.92	8200.71	6788.24	24128.4	49016.1	32217.4
541	270	33443	LC/MS Neg	1136	1774	101.2	109-52-4		C00803	HMDB00892	7991	7701	Lipids	Free fatty acid	valerate (5:0)	11806.2	12571.2	14372.2		21517.8			14365.2	21820.8		26808	20961.6	13829.8	7745.79				25765.4			41077.2	14032.6			18700.7	21176	25476.8	32591.6	38120.2	22030.2
240	271	1649	LC/MS Pos	566	1040	118.1	72-18-4	VAL	C00183	HMDB00883	6287	6050	Amino acid	Branched Chain Amino Acids (pyruvate derived)	valine	55478420	54759272	60980608	35522616	50279508	54631984	63388672	50556524	56150804	56607904	40776020	27065260	35597784	32462106	23475382	43583308	48109608	42926856	43843536	55071856	55909396	62972480	64870476	58737636	64702748	18384098	17570404	20528846	63455700	37143032
986	272	40475	LC/MS Pos	100003641	1330	175.1	686-43-1				136487	120256	Peptide	Dipeptide	valylglycine	86000	67868	120483	77210.5	128060	22700.5	23107.7		16822.8	32490.5	90181.8	50972.8	74574.8	56980.1	56460.5	53281.2	44667.6	51209.6	31314.6	81300.1	21074.5	20972.7	28117.4	19258.5	30219.4	83852.2	31062.3	142793	110488	58396.4
1110	273	39994	LC/MS Pos	100003210	2503.3	231.2	22906-55-4				352039	312586	Peptide	Dipeptide	valylleucine	213236	248076	364837	413837	420157	43682	63264.4	49673.7	219553	111240	521521	318520	423094	308086	220724	86713.1	258468	89301.1	50568.3	151388	183598	263798	204398	190659	248322	53330.7	52682.9	41706.9	289088	71173.4
915	274	3147	GC/MS	1004	1889.9	353	69-89-6	XANTHINE	C00385	HMDB00292	1188	1151	Nucleotide	Purine metabolism	xanthine	1.4887e+06	1.44269e+06	1602088	670867	1.26498e+06	1.38224e+06	1.60052e+06	1.27402e+06	1.40467e+06	1.17967e+06	765661	584866	557549	602051	510496	1.01152e+06	1.01943e+06	978802	1.01038e+06	1.21568e+06	1220621	1.77245e+06	2.18924e+06	1.1509e+06	1.79777e+06	39239.4	53819.1	36300.9	1.46279e+06	160996
916	275	15136	LC/MS Pos	100000299	1785	285	146-80-5	XANTHOSINE	C01762	HMDB00299	64959	58484	Nucleotide	Purine metabolism	xanthosine	40309.8	45456	67057		34439.9	77055.1	80234.5	75585.1	55257.6	66383.3	39018.2	22738.1	38709.2			58410.9	41686.2	92162.3	107144	98414.7	26058.5	44864.6	55006.9	30332.6	27137.9				115107
351	276	4966	GC/MS	543	1677.6	307.2	87-99-0	XYLITOL	C00379	HMDB02917	6912	6646	Carbohydrate	Amino sugar and nucleotide sugar	xylitol	631319	628389	827298	619774	433035	575010	640814	577012	677414	566187	864114	496320	969325	523690	254744	155075	316376	172511	327223	262512	593695	1.04962e+06	1.11922e+06	1.2609e+06	802375	9771.73		8732.21	378403	5872.91
352	277	35638	GC/MS	100001627	1722	292	73686-31-7		C05411	HMDB60256	6602431	5034782	Carbohydrate	Amino sugar and nucleotide sugar	xylonate	213573	242711	146922	212630	136058	119869	159682	167607	149807	206147	193878	197552	201978	167977	162903	114158	120086	142728	125524	136789	66745.8	77492.1	56058.4	93269.9	76794.5	43146.6	65176.1	59635.6	220039	121739
353	278	15835	GC/MS	826	1723.9	204	609-06-3	XYLOSE	C00181	HMDB00098	135191	85957	Carbohydrate	Amino sugar and nucleotide sugar	xylose	700064	650254	454800	1981264	312772	1.27618e+06	1.24295e+06	1.11255e+06	1.13968e+06	1.05727e+06	1.88034e+06	1581296	1.2435e+06	1762669	1.53082e+06	372085	408509	352926	386796	384017	392689	476550	451996	632809	485394				347498
354	279	18344	GC/MS	100000421	1668	306.1	551-84-8	D-XYLULOSE	C00310	HMDB00654	5289590	4451524	Carbohydrate	Amino sugar and nucleotide sugar	xylulose	125651	164117	134503	217654	112395	143502	126276	142858	159018	166262	218861	125056	216403	182343	94654	239203	82955.5	169277	135577	174673	104726	132020	97936.2	218280	115540		12024.6	11448.8	156434	34693.4

## Sheet: TableS2 Statistical Heat Map
	Shanghai Jiao Tong University SJTUX-13-14VW Fungal mycelia biomarkers for laccase induction																				TEST1 COMP1		TEST1 COMP2		TEST1 COMP3		TEST1 COMP4		TEST1 COMP5		TEST1 COMP6		TEST1 COMP7		TEST1 COMP8		TEST1 COMP9
	Heat map of statistically significant biochemicals profiled in this study. Red and green shaded cells indicate p≤0.05 (red indicates that the mean values are significantly higher for that comparison; green values significantly lower). Light red and light green shaded cells indicate 0.05<p<0.10 (light red indicates that the mean values trend higher for that comparison; light green values trend low…										Fold of Change										Statistical Values																			Mean Values							% Filled Values
											TEST1 COMP1	TEST1 COMP2	TEST1 COMP3	TEST1 COMP4	TEST1 COMP5	TEST1 COMP6	TEST1 COMP7	TEST1 COMP8	TEST1 COMP9		DS / TV		TV_DS / TV		TV_DS / DS		PO / TV		TV_PO / TV		TV_PO / PO		DS / PO		PO_DS / DS		PO_DS / PO
	Pathway Order	Super Pathway	Sub Pathway	Biochemical Name	Platform	Comp ID	KEGG	PlantCyc	PUBCHEM	X	DS / TV	TV_DS / TV	TV_DS / DS	PO / TV	TV_PO / TV	TV_PO / PO	DS / PO	PO_DS / DS	PO_DS / PO	X	p-value	q-value	p-value	q-value	p-value	q-value	p-value	q-value	p-value	q-value	p-value	q-value	p-value	q-value	p-value	q-value	p-value	q-value	X	TV	TV_DS	DS	PO_DS	PO	TV_PO	X	TV	TV_DS	DS
	3	Amino acid	Serine family (phosphoglycerate derived) 丝氨酸家族	3-phosphoserine	GC/MS	543	C01005	3-P-SERINE	68841		0.54	1.67	3.09	1.68	2.67	1.6	0.32	6.88	2.22		0.4074	0.0956	0.0824	0.0418	0.018	0.0042	0.1211	0.0422	0.0222	0.0158	0.0776	0.0399	0.0222	0.0075	0.0026	0.0009	0.0128	0.006		0.5834	0.9765	0.3159	2.1746	0.9778	1.5597		100	100	100
	5			betaine	LC/MS pos	3141	C00719	BETAINE	247		1	2.78	2.79	0.71	1.6	2.24	1.4	1.25	1.75		0.9123	0.1905	4.8921e-06	5.4903e-05	4.64e-05	5.1194e-05	0.006	0.0114	0.2119	0.0706	0.0425	0.0253	0.0249	0.0081	0.2669	0.0435	0.0149	0.0065		0.8809	2.4498	0.8771	1.095	0.6275	1.4061		100	100	100
	6			cystathionine	GC/MS	15705	C02291	L-CYSTATHIONINE	439258		1.29	0.85	0.66	2.33	5.75	2.46	0.55	4.13	2.28		0.2102	0.0563	0.877	0.2561	0.0105	0.0027	0.1595	0.0517	0.0048	0.0057	0.0722	0.0379	0.4957	0.0999	2.9717e-05	4.325e-05	0.0357	0.0126		0.754	0.6409	0.9719	4.0142	1.7605	4.3356		100	100	100
	7			cysteine	GC/MS	31453	C00097	CYS	5862		1.66	1.15	0.7	1.58	2.75	1.74	1.05	1.49	1.56		0.1095	0.0322	0.308	0.1223	0.1314	0.0243	0.1231	0.0424	0.0235	0.0159	0.0147	0.0122	0.8494	0.1539	0.0478	0.01	0.0231	0.0092		0.6379	0.736	1.0583	1.5728	1.006	1.7549		100	100	100
	11			glycine	GC/MS	11777	C00037	GLY	750		3.34	0.99	0.3	1.45	2.32	1.6	2.31	0.74	1.71		0.0132	0.0075	0.5489	0.1843	0.0001	7.8854e-05	0.1491	0.0489	0.0349	0.0204	0.0364	0.0231	5.8724e-05	7.1569e-05	0.0163	0.0043	0.0015	0.0017		0.519	0.5121	1.7345	1.2849	0.7512	1.2022		100	100	100
	13			homocysteine	GC/MS	40266	C00155	HOMO-CYS	778		0.19	0.42	2.15	1	1.68	1.68	0.19	4.8	0.93		3.3795e-05	0.0001	0.002	0.0031	0.0027	0.0009	0.968	0.215	0.1951	0.0661	0.2003	0.0844	2.7714e-05	4.2491e-05	2.4484e-05	4.1641e-05	0.7627	0.1492		1.2254	0.5119	0.2377	1.1407	1.2273	2.0647		100	100	80
	16			N-acetylglycine	GC/MS	27710			10972		1.59	1.49	0.93	1.66	2.38	1.44	0.96	1.54	1.48		0.0999	0.0301	0.122	0.057	0.5347	0.081	0.0936	0.0352	0.027	0.0175	0.0304	0.0208	0.8849	0.1573	0.003	0.001	0.0236	0.0092		0.6186	0.9194	0.9855	1.5185	1.0274	1.4753		100	100	100
	19			O-acetylserine	GC/MS	15947	C00979	ACETYLSERINE	99478		40.38	6.34	0.16	1.18	1.89	1.6	34.19	0.63	21.53		6.9493e-07	9.9027e-06	0.0004	0.0012	6.485e-05	5.9774e-05	0.4537	0.1164	0.1404	0.0499	0.2693	0.1083	1.982e-07	3.0775e-06	0.0898	0.0175	5.1556e-05	0.0003		0.0951	0.603	3.84	2.4182	0.1123	0.1798		20	100	100
	20			serine	GC/MS	1648	C00065	SER	5951		2.59	1.25	0.48	1.85	2.36	1.27	1.4	1.14	1.59		0.0234	0.0112	0.2286	0.0945	0.0005	0.0002	0.0603	0.0272	0.0294	0.0187	0.0504	0.0288	0.0018	0.001	0.1492	0.0269	0.0005	0.0008		0.4633	0.5798	1.1986	1.3633	0.8581	1.0934		100	100	100
	30		Aromatic amino acid metabolism (PEP derived)	3-(4-hydroxyphenyl)lactate	LC/MS neg	32197	C03672	CPD-2222	9378		0.8	0.8	1	2.25	0.81	0.36	0.36	1	0.36		0.3739	0.0892	0.3739	0.1366			0.1369	0.0454	0.3895	0.1098	0.0775	0.0399	0.0762	0.0209			0.0762	0.0219		0.4803	0.385	0.385	0.385	1.0817	0.3872		20	0	0
	36			4-hydroxyphenylacetate	GC/MS	541	C00642		127		10.36	0.41	0.04	2	0.45	0.23	5.19	0.19	1.01		0.0022	0.0025	0.5785	0.1905	0.0006	0.0003	0.0882	0.0338	0.6745	0.1673	0.0089	0.0101	0.0096	0.004	0.0086	0.0024	0.7879	0.153		0.5739	0.2339	5.9477	1.1594	1.1451	0.2579		40	80	100
	37			4-hydroxyphenylpyruvate	LC/MS neg	1669	C01179	P-HYDROXY-PHENYLPYRUVATE	979		0.17	0.2	1.2	3.75	0.17	0.04	0.04	1	0.04		0.3739	0.0892	0.481	0.1643	0.3739	0.0587	0.0839	0.033	0.3739	0.108	0.021	0.016	0.021	0.0072			0.021	0.0086		0.3081	0.0612	0.0509	0.0509	1.1551	0.0509		20	20	0
	46			indolelactate	GC/MS	18349	C02043		92904		0.29	0.18	0.63	0.32	0.65	2.01	0.9	1.22	1.1		0.0017	0.002	0.0002	0.0006	0.1797	0.0316	0.0032	0.0108	0.0894	0.0358	0.0552	0.031	0.7875	0.1457	0.4126	0.064	0.6085	0.1229		2.2887	0.4224	0.6666	0.8112	0.7403	1.4902		100	0	60
	47			indolepropionate	LC/MS pos	32405			3744		0.36	0.49	1.38	0.21	0.39	1.89	1.73	0.69	1.19		0.001	0.0014	0.0108	0.0106	0.1378	0.0251	6.3553e-05	0.0016	0.0018	0.003	0.0036	0.0072	0.0078	0.0035	0.0207	0.0051	0.2087	0.0521		2.8323	1.3971	1.0126	0.6994	0.587	1.1087		100	100	100
	50			kynurenine	LC/MS pos	15140	C00328		161166		0.21	0.45	2.2	0.31	1.61	5.19	0.67	3.7	2.47		0.0011	0.0014	0.0138	0.0121	5.3628e-05	5.2208e-05	0.0042	0.0108	0.2702	0.0869	0.0025	0.006	0.3739	0.0786	0.0002	0.0001	0.0111	0.0054		1.3808	0.6282	0.285	1.0533	0.4271	2.2181		100	100	0
	52			N-acetylphenylalanine	LC/MS pos	33950	C03519		74839		0.44	1.05	2.4	0.93	1.59	1.71	0.47	2.03	0.95		0.0233	0.0112	0.7654	0.2349	0.0064	0.0018	0.5911	0.1446	0.1039	0.0397	0.0911	0.0446	0.1569	0.0393	0.1866	0.0324	0.9291	0.1738		0.8498	0.891	0.371	0.7516	0.7899	1.3497		100	100	0
	59			phenylacetate	LC/MS neg	15958	C07086		999		0.48	1.3	2.72	5.11	0.75	0.15	0.09	3.49	0.33		0.3739	0.0892	0.1831	0.0795	0.0009	0.0004	0.0061	0.0114	0.9039	0.2133	0.0018	0.0053	0.0023	0.0012	0.0011	0.0004	0.033	0.0117		0.6234	0.813	0.2989	1.0437	3.1872	0.467		20	100	0
	61			phenylalanine	LC/MS pos	64	C00079	PHE	6140		0.02	0.74	46.62	1.14	1.63	1.43	0.01	37.09	0.52		2.355e-05	0.0001	0.3298	0.1264	2.0512e-07	3.8504e-06	0.4507	0.1164	0.086	0.0348	0.1619	0.0705	1.1755e-06	6.169e-06	0.0015	0.0006	0.1093	0.0299		1.3038	0.9651	0.0207	0.7677	1.4856	2.1232		100	100	100
	62			phenyllactate (PLA)	LC/MS neg	22130	C05607		3848		0.82	0.98	1.19	2.54	1	0.39	0.32	7.54	2.43		0.7325	0.1594	0.7087	0.2218	0.1455	0.0261	0.0135	0.0161	0.7809	0.1886	0.0089	0.0101	0.004	0.002	4.162e-06	2.0489e-05	0.0063	0.0038		0.6842	0.6684	0.5613	4.2334	1.7402	0.6827		20	100	40
	63			phenylpyruvate	LC/MS neg	566	C00166	PHENYL-PYRUVATE	997		0.17	0.19	1.09	2.7	0.19	0.07	0.06	1	0.06		0.3411	0.0849	0.3929	0.141	0.3739	0.0587	0.0705	0.0294	0.3896	0.1098	0.0099	0.0104	0.0093	0.004			0.0093	0.0049		3.5416	0.664	0.6081	0.6081	9.562	0.6584		40	40	0
	68			tryptophan	LC/MS pos	54	C00078	TRP	6305		0.57	6.29	11.04	0.07	8.18	119.94	8.36	8.58	71.73		0.3225	0.081	0.0111	0.0108	0.0007	0.0003	0.1689	0.0539	0.009	0.0085	3.6568e-06	0.0003	5.6841e-06	1.63e-05	0.002	0.0007	0.0002	0.0005		0.3006	1.892	0.1713	1.4705	0.0205	2.4587		80	100	100
	70			tyrosine	LC/MS pos	1299	C00082	TYR	6057		0.07	0.77	10.86	3.93	1.74	0.44	0.02	21.81	0.39		0.8049	0.1718	0.2695	0.1097	0.0362	0.0077	0.0343	0.0186	0.1249	0.0454	0.0842	0.0425	1.2655e-06	6.169e-06	0.0065	0.0019	0.074	0.0214		1.2026	0.9232	0.085	1.8538	4.7255	2.0895		100	100	100
	71			5,6-dihydroxyindole	GC/MS	40037	C05578	DIHYDROXYINDOLE	114683		3.2	1.8	0.56	0.83	0.83	1	3.84	6.04	23.17		0.0289	0.0129	0.1365	0.0631	0.2367	0.0401	0.3739	0.0997	0.3739	0.108			0.022	0.0074	0.0025	0.0009	0.0003	0.0007		0.2857	0.5153	0.9133	5.5171	0.2381	0.2381		20	80	80
	72			dopamine	GC/MS	12130	C03758	DOPAMINE	681		73.51	3.67	0.05	1.07	2.28	2.13	68.81	1.95	134.23		9.9076e-05	0.0002	0.0177	0.0143	0.0003	0.0002	0.8733	0.1983	0.4671	0.1277	0.5199	0.1731	6.133e-05	7.2389e-05	0.2959	0.0479	7.6013e-05	0.0003		0.0777	0.2852	5.7116	11.1412	0.083	0.177		20	100	100
	82			tryptamine	LC/MS pos	6104	C00398	TRYPTAMINE	1150		8.37	0.25	0.03	4.02	1.2	0.3	2.08	0.79	1.65		0.0116	0.007	0.2226	0.093	0.0005	0.0002	0.0186	0.0164	0.0515	0.0256	0.015	0.0122	0.0001	0.0001	0.0221	0.0054	0.0012	0.0014		0.2744	0.0674	2.2962	1.8165	1.1023	0.3299		60	100	100
	84			tyramine	LC/MS pos	1603	C00483	TYRAMINE	5610		45.92	0.96	0.02	3.91	1.37	0.35	11.73	0.21	2.5		0.0024	0.0025	0.1729	0.0759	0.0005	0.0002	0.0198	0.0164	0.0714	0.0299	0.0041	0.0076	0.0001	0.0001	5.9885e-07	7.5536e-06	0.0053	0.0034		0.3593	0.3447	16.4988	3.5196	1.4063	0.4922		80	100	100
	85			phenethylamine (isobar with 1-phenylethanamine)	LC/MS pos	38763	C02455	PHENYLETHYLAMINE	7408		32.12	5.19	0.16	2.28	1.25	0.55	14.08	0.49	6.89		0.0046	0.0038	0.0157	0.0133	1.3878e-05	2.3709e-05	0.0475	0.0231	0.5256	0.139	0.0906	0.0446	0.006	0.0028	0.0053	0.0016	0.014	0.0064		0.2008	1.0418	6.4492	3.1559	0.4581	0.25		100	100	100
	91			kynuramine	LC/MS pos	43548			9692		1.32	0.21	0.16	3.09	0.74	0.24	0.43	0.85	0.36		0.0831	0.0262	0.7985	0.2402	2.1853e-05	3.1518e-05	0.0253	0.0179	0.3319	0.1006	0.0143	0.0122	0.0001	0.0001	0.2582	0.0423	0.0004	0.0008		0.8418	0.1771	1.1131	0.9444	2.603	0.6238		20	100	100
	93		Aspartate family (OAA derived) 天冬氨酸	2-aminoadipate	LC/MS pos	6146	C00956	CPD-468	469		2.1	2.76	1.32	1.6	4.47	2.8	1.31	1.26	1.66		0.0002	0.0004	1.2308e-05	8.7901e-05	0.045	0.0093	0.1991	0.0604	2.0058e-05	0.0002	0.0056	0.0086	0.1984	0.0474	0.0575	0.0118	0.0579	0.0183		0.4084	1.1271	0.8564	1.0824	0.6522	1.8272		100	100	100
	96			alanine	GC/MS	1126	C00041	L-ALPHA-ALANINE	5950		2.11	1.41	0.67	1.49	2.1	1.41	1.42	1.28	1.82		0.0469	0.0168	0.1726	0.0759	0.0144	0.0035	0.1336	0.0445	0.0477	0.024	0.0088	0.0101	0.0003	0.0003	0.0041	0.0013	1.2227e-05	0.0001		0.5653	0.7977	1.1937	1.5321	0.8427	1.1879		100	100	100
	97			allo-threonine	GC/MS	15142	C05519	CPD-10303	99289		1.11	0.97	0.87	0.72	0.87	1.2	1.54	0.94	1.45		0.7229	0.1579	0.9714	0.2763	0.6723	0.0992	0.2435	0.0701	0.5176	0.1374	0.7885	0.2422	0.1475	0.0373	0.7109	0.1027	0.4058	0.0896		0.906	0.8781	1.007	0.9489	0.6538	0.786		80	100	80
	98			asparagine	GC/MS	512	C00152	ASN	6267		3.34	0.48	0.14	3.15	1.01	0.32	1.06	0.59	0.63		0.0258	0.012	0.4708	0.1615	3.9531e-06	1.2828e-05	0.0281	0.0184	0.153	0.0537	0.0064	0.009	0.576	0.1123	9.4223e-05	8.1034e-05	0.1855	0.0478		0.6837	0.3304	2.2817	1.3526	2.1553	0.6876		100	100	100
	99			aspartate	GC/MS	15996	C00049	L-ASPARTATE	5960		4	0.56	0.14	1.82	0.73	0.4	2.19	0.33	0.73		0.0106	0.0066	0.5808	0.1905	6.6415e-07	4.6016e-06	0.0845	0.033	0.9385	0.2184	0.0085	0.0101	0.0101	0.0042	1.8087e-06	1.2197e-05	0.2415	0.0589		1.0512	0.5886	4.2001	1.3916	1.9166	0.7643		100	100	100
	102			homoserine	GC/MS	23642	C00263	HOMO-SER	12647		2.44	2.64	1.08	3.71	2.59	0.7	0.66	1.75	1.15		0.034	0.0141	0.0311	0.0219	0.5862	0.0881	0.0213	0.0164	0.032	0.0199	0.1284	0.0598	0.0512	0.0146	0.0025	0.0009	0.3891	0.0878		0.3461	0.9142	0.844	1.4749	1.2827	0.8977		100	100	100
	105			lysine	LC/MS pos	1301	C00047	LYS	5962		1.77	1.37	0.77	3.23	1.19	0.37	0.55	1.55	0.85		0.031	0.0134	0.1349	0.0627	0.0448	0.0093	0.0135	0.0161	0.2745	0.0878	0.0361	0.0231	0.1752	0.0425	0.3323	0.0531	0.6896	0.137		0.6924	0.9512	1.2286	1.9035	2.2348	0.8248		100	100	100
	106			methionine	LC/MS pos	1302	C00073	MET	6137		0.02	0.94	60.12	1.6	2.02	1.27	0.01	41.4	0.41		0.0004	0.0007	0.6548	0.2097	1.4645e-06	8.1473e-06	0.1287	0.0436	0.0647	0.0282	0.3324	0.1266	3.1565e-07	3.0775e-06	0.002	0.0007	0.0643	0.0198		1.0503	0.986	0.0164	0.679	1.6757	2.1254		100	100	100
	107			methionine sulfoxide	LC/MS pos	18374	C02989	L-Methionine-sulfoxides	158980		0.1	0.36	3.61	0.62	1.02	1.66	0.16	2.24	0.37		1.5234e-06	1.4472e-05	4.7349e-06	5.4903e-05	9.0127e-05	7.4673e-05	0.0116	0.0161	0.8328	0.1996	0.1237	0.0584	6.7096e-06	1.8172e-05	0.0013	0.0005	0.0004	0.0008		2.4457	0.8883	0.2462	0.5507	1.506	2.5007		100	100	100
	109			N6-acetyllysine	LC/MS pos	36752	C02727		92832		1.67	0.63	0.38	1.62	0.93	0.57	1.03	1.86	1.92		0.0718	0.0235	0.3771	0.1368	2.9097e-06	1.2589e-05	0.0921	0.0349	0.7984	0.1921	0.0129	0.0122	0.7072	0.1352	0.0148	0.0039	0.0124	0.0059		0.7641	0.4837	1.2735	2.3732	1.2384	0.712		100	100	100
	110			N-6-trimethyllysine	LC/MS pos	1498	C03793		440120		3.47	2.61	0.75	0.92	3.08	3.35	3.78	0.66	2.51		0.0002	0.0004	0.0003	0.0009	0.0013	0.0005	0.4978	0.1256	0.0003	0.001	0.0048	0.0085	0.0035	0.0018	0.0013	0.0005	0.0103	0.0052		0.4107	1.0723	1.4265	0.9466	0.3773	1.263		100	100	100
	111			N-acetylalanine	LC/MS neg	1585	C02847		88064		1.7	0.8	0.47	1.58	1.72	1.09	1.07	0.85	0.92		0.0459	0.0167	0.6593	0.2097	0.0002	0.0001	0.0711	0.0294	0.0946	0.0369	0.9014	0.2636	0.5427	0.1071	0.1461	0.0266	0.5774	0.1184		0.6296	0.5009	1.0673	0.911	0.9941	1.0806		60	40	100
	115			N-acetylmethionine	LC/MS neg	1589	C02712		448580		2.41	1.43	0.59	2.81	2.61	0.93	0.86	2.93	2.52		0.0401	0.0153	0.1409	0.0643	0.009	0.0024	0.0285	0.0184	0.0338	0.0204	0.5962	0.1921	0.3146	0.0697	0.0003	0.0001	0.0001	0.0004		0.4119	0.5873	0.9945	2.9139	1.1572	1.0762		100	100	100
	116			N-acetylthreonine	LC/MS neg	33939	C01118		152204		1.33	2.73	2.06	0.89	1.39	1.56	1.49	0.89	1.32		0.2898	0.0741	0.0138	0.0121	0.0097	0.0025	0.7886	0.1831	0.5841	0.1501	0.4409	0.1534	0.192	0.0461	0.548	0.082	0.5261	0.11		0.7105	1.9385	0.9426	0.8372	0.6331	0.9881		100	100	100
	118			O-acetylhomoserine	LC/MS pos	31539	C01077	CPD-667	439389		0.19	3.7	19.78	4.14	2.42	0.58	0.05	13.93	0.63		0.2223	0.0589	0.0205	0.016	0.0001	7.8263e-05	0.0169	0.0164	0.0406	0.0222	0.0279	0.0197	3.0705e-05	4.4025e-05	6.2923e-05	6.1053e-05	0.0982	0.0273		0.3736	1.3824	0.0699	0.974	1.5481	0.9029		100	100	80
	119			pipecolate	LC/MS pos	1444	C00408		849		0.22	0.03	0.15	2.17	0.16	0.07	0.1	4.56	0.47		0.2666	0.0688	0.7397	0.2288	0.0002	0.0001	0.0309	0.0184	0.5563	0.1465	0.0017	0.0053	2.6959e-05	4.2491e-05	2.6749e-05	4.1641e-05	0.0162	0.0069		3.7997	0.1301	0.8408	3.8345	8.2302	0.5999		20	100	100
	122			saccharopine	LC/MS pos	1495	C00449	SACCHAROPINE	160556		26.12	6.22	0.24	2.24	6.67	2.98	11.66	0.21	2.44		4.2079e-09	2.3985e-07	9.3783e-05	0.0005	0.0002	0.0001	0.0335	0.0186	0.0003	0.0009	0.0054	0.0086	0.0001	0.0001	1.381e-05	3.3064e-05	0.0085	0.0047		0.2076	1.2919	5.4228	1.1335	0.4649	1.3852		100	100	100
	123			S-adenosylhomocysteine (SAH)	LC/MS neg	15948	C00021	ADENOSYL-HOMO-CYS	439155		6.68	2.43	0.36	3	7.98	2.66	2.23	1.78	3.96		2.0099e-07	3.8188e-06	0.0061	0.0073	0.0017	0.0006	0.0686	0.029	0.005	0.0059	0.0693	0.0373	0.0373	0.0115	0.0269	0.0062	0.0068	0.004		0.1794	0.4367	1.1988	2.1286	0.5379	1.432		20	100	100
	124			S-adenosylmethionine (SAM)	LC/MS pos	15915	C00019	S-ADENOSYLMETHIONINE	34755		1.82	2.19	1.2	5.6	4.15	0.74	0.33	2.23	0.73		0.0667	0.0226	0.0468	0.0281	0.0969	0.0186	0.0097	0.0145	0.0142	0.0114	0.1616	0.0705	1.1975e-05	2.6536e-05	0.0009	0.0004	0.0427	0.0143		0.3754	0.823	0.6845	1.5263	2.1032	1.5585		100	100	100
	125			threonine	LC/MS pos	1284	C00188	THR	6288		1.97	1.24	0.63	1.5	1.38	0.92	1.31	0.8	1.05		0.019	0.0099	0.2208	0.093	6.085e-05	5.7794e-05	0.0718	0.0295	0.1145	0.0423	0.2285	0.0943	0.0016	0.001	0.0039	0.0013	0.4599	0.099		0.7031	0.8708	1.3849	1.1095	1.0568	0.9736		100	100	100
	128			homocitrate	LC/MS neg	39601	C01251		439459		4.29	2.01	0.47	3.05	1	0.33	1.41	0.49	0.69		0.0108	0.0066	0.0525	0.0303	4.0287e-05	4.6142e-05	0.0213	0.0164	0.4117	0.1147	0.0072	0.0093	0.1458	0.0372	0.0014	0.0006	0.2797	0.066		0.507	1.0167	2.1726	1.0635	1.544	0.5067		100	100	100
	129			4-methylthio-2-oxobutanoate	LC/MS neg	40732	C01180	CPD-479	473		0.64	0.64	1	1.69	0.64	0.38	0.38	1	0.38		0.3739	0.0892	0.3739	0.1366			0.4412	0.1146	0.3739	0.108	0.1635	0.0708	0.1635	0.0402			0.1635	0.0425		0.5841	0.3732	0.3732	0.3732	0.9897	0.3732		20	0	0
	130			6-oxopiperidine-2-carboxylic acid	GC/MS	43231			3014237		1.12	1.48	1.32	1.04	1.94	1.86	1.08	1.63	1.76		0.609	0.1367	0.0311	0.0219	0.1104	0.0209	0.7981	0.1838	0.0044	0.0054	0.0041	0.0076	0.7638	0.1427	0.0235	0.0057	0.0056	0.0035		0.701	1.0405	0.7876	1.2823	0.7287	1.3573		80	100	80
	144		Glutamate family (alpha-ketoglutarate derived) 谷氨酸盐	2-aminobutyrate	GC/MS	1577	C02261	2-Aminobutyrate	439691		2.1	2.46	1.17	2.3	2.78	1.21	0.91	2.89	2.64		0.0437	0.0163	0.0291	0.0219	0.0343	0.0073	0.0339	0.0186	0.0211	0.0157	0.1295	0.0598	0.4958	0.0999	1.934e-06	1.2197e-05	7.1332e-05	0.0003		0.4074	1.0014	0.8544	2.4692	0.937	1.133		100	100	100
	149			4-hydroxybutyrate (GHB)	GC/MS	34585	C00989	4-HYDROXY-BUTYRATE	10413		2.8	2.14	0.76	1.56	2.02	1.29	1.8	0.41	0.74		0.0512	0.0179	0.3531	0.1327	0.2504	0.0417	0.1253	0.0427	0.1108	0.0415	0.7363	0.2279	0.2348	0.0548	0.0702	0.0142	0.0619	0.0192		0.7959	1.7003	2.2291	0.9127	1.2404	1.6046		100	100	100
	152			arginine	LC/MS pos	1638	C00062	ARG	232		8.65	4.58	0.53	5.05	8.93	1.77	1.71	0.91	1.55		0.0029	0.0028	0.0069	0.008	0.0028	0.0009	0.005	0.0112	0.0019	0.0031	0.018	0.0141	0.0176	0.0063	0.1788	0.0312	0.0313	0.0112		0.1668	0.7632	1.4426	1.3074	0.8426	1.49		100	100	100
	153			argininosuccinate	LC/MS pos	15497	C03406	L-ARGININO-SUCCINATE	16950;828		4.86	2.06	0.42	5.14	1.88	0.37	0.95	0.91	0.86		0.0154	0.0086	0.0467	0.0281	0.0003	0.0002	0.0134	0.0161	0.0536	0.0261	0.0141	0.0122	0.8873	0.1573	0.2465	0.0409	0.8144	0.1563		0.318	0.6558	1.5455	1.4045	1.634	0.5973		100	100	100
	155			citrulline	LC/MS pos	2132	C00327	L-CITRULLINE	9750		0.75	0.31	0.42	3.62	0.96	0.26	0.21	3.84	0.8		0.93	0.1933	0.1446	0.0653	0.0246	0.0055	0.0141	0.0161	0.647	0.1611	0.0064	0.009	0.0019	0.0011	0.0023	0.0008	0.6114	0.1229		0.8731	0.2726	0.6555	2.5172	3.1607	0.8341		80	40	80
	158			ergothioneine	LC/MS pos	37459	C05570		3032311		66.32	2.18	0.03	5.26	7.74	1.47	12.61	0.3	3.84		5.5286e-05	0.0002	0.0409	0.0272	7.0702e-06	1.6195e-05	0.0249	0.0179	0.0065	0.0068	0.4627	0.1588	0.0018	0.001	4.6576e-05	4.9571e-05	0.0135	0.0062		0.273	0.5941	18.1048	5.5168	1.4362	2.1123		80	100	100
	159			gamma-aminobutyrate (GABA)	GC/MS	1416	C00334	4-AMINO-BUTYRATE	119		1.1	0.52	0.47	0.38	1.64	4.27	2.85	0.46	1.31		0.3568	0.088	0.0062	0.0074	0.0044	0.0013	0.0115	0.0161	0.2578	0.0838	0.0053	0.0086	0.0101	0.0042	1.6083e-05	3.3812e-05	0.1857	0.0478		1.2492	0.6477	1.3693	0.6303	0.4804	2.0508		100	100	100
	160			glutamate	LC/MS pos	57	C00025	GLT	611		1.83	1.47	0.8	2.23	1.53	0.69	0.82	1.27	1.05		0.0457	0.0167	0.1087	0.052	0.0008	0.0003	0.0211	0.0164	0.0918	0.0365	0.0236	0.0175	0.1575	0.0393	7.6304e-06	2.8874e-05	0.568	0.1169		0.5848	0.8625	1.0717	1.3641	1.304	0.8975		100	100	100
	162			glutamine	LC/MS pos	53	C00064	GLN	5961		2.26	1.78	0.79	2.59	3.52	1.36	0.87	1.71	1.49		0.0121	0.0071	0.0313	0.0219	0.0178	0.0042	0.0053	0.0112	0.0013	0.0025	0.1396	0.0621	0.3096	0.0689	1.4283e-06	1.2197e-05	0.0105	0.0052		0.4489	0.7996	1.0145	1.7352	1.1614	1.5789		100	100	100
	164			histidine	LC/MS neg	59	C00135	HIS	6274		4.15	2.34	0.56	1.69	4.96	2.93	2.46	1.04	2.56		5.2021e-05	0.0002	0.0012	0.0023	0.0071	0.0019	0.2544	0.0725	3.9998e-05	0.0003	0.0076	0.0095	0.0163	0.006	0.7885	0.1117	0.0131	0.0061		0.3199	0.7495	1.3291	1.3831	0.5409	1.5855		100	100	100
	169			N-acetylglutamine	LC/MS pos	33943	C02716		182230		3.16	1	0.32	1.8	2.97	1.66	1.76	3.99	7.03		0.0009	0.0013			0.0009	0.0004	0.0862	0.0333	0.0218	0.0158	0.2046	0.0858	0.0454	0.0133	3.6579e-05	4.6534e-05	0.0002	0.0007		0.3159	0.3159	0.9986	3.9871	0.5675	0.9397		0	0	100
	172			N-acetylproline	LC/MS pos	34387			322640		2.58	1.4	0.54	1.02	1	0.98	2.53	2.28	5.77		0.0025	0.0025	0.0766	0.0402	0.0118	0.0029	0.3739	0.0997			0.3739	0.1366	0.0025	0.0013	0.024	0.0057	0.0018	0.0018		0.3973	0.5568	1.0244	2.3358	0.4047	0.3973		0	60	100
	173			ornithine	GC/MS	1493	C00077	L-ORNITHINE	6262		8.78	2.24	0.25	3.36	3.18	0.95	2.61	0.72	1.88		0.0046	0.0038	0.046	0.0281	1.4612e-05	2.3709e-05	0.0204	0.0164	0.0229	0.0159	0.6602	0.2084	3.5191e-05	4.7654e-05	0.0033	0.0011	0.0007	0.0012		0.297	0.6643	2.6086	1.8717	0.9977	0.9435		100	100	100
	174			proline	LC/MS pos	1898	C00148	PRO	145742		3.15	1.13	0.36	1.77	2.02	1.14	1.78	0.72	1.28		0.0046	0.0038	0.438	0.1531	0.0003	0.0002	0.0393	0.0208	0.0231	0.0159	0.5027	0.1695	8.9883e-06	2.1533e-05	0.0007	0.0003	0.003	0.0024		0.5265	0.5974	1.6581	1.1939	0.9323	1.0631		100	100	100
	175			pyroglutamine*	LC/MS pos	32672			134508		1.05	2.35	2.25	1.5	3.69	2.46	0.7	2.1	1.47		0.6932	0.1526	0.0008	0.0019	0.0002	0.0001	0.1721	0.0544	3.8709e-05	0.0003	0.0052	0.0086	0.2295	0.0538	0.0002	0.0001	0.0829	0.0234		0.5168	1.217	0.5413	1.1386	0.7734	1.9063		80	100	80
	179			trans-4-hydroxyproline	GC/MS	1366	C01157	Protein-hydroxyprolines	5810		2.52	2.76	1.1	1.68	1.77	1.05	1.5	1.3	1.95		0.0124	0.0072	0.0047	0.0059	0.6233	0.0926	0.0441	0.0218	0.0688	0.029	0.9641	0.2768	0.1788	0.0431	0.2161	0.0368	0.0033	0.0024		0.5309	1.4664	1.3386	1.7458	0.8943	0.942		100	100	100
	184			4-hydroxy-2-oxoglutaric acid	GC/MS	40062	C01127		599		0.22	1.13	5.08	1.2	0.59	0.49	0.18	5.33	0.98		0.012	0.0071	0.4223	0.1494	2.1285e-05	3.1518e-05	0.7402	0.1732	0.3235	0.0994	0.804	0.2441	0.1273	0.033	0.0003	0.0002	0.4115	0.0902		1.2542	1.4129	0.2782	1.484	1.5077	0.745		100	100	80
	193			N-delta-acetylornithine*	GC/MS	43249			9920500		1.85	3.82	2.06	4.89	1.37	0.28	0.38	9.89	3.74		0.0915	0.0281	0.0166	0.0139	0.037	0.0077	0.012	0.0161	0.4121	0.1147	0.0329	0.0217	0.0671	0.0188	0.0005	0.0002	0.0113	0.0054		0.2889	1.1036	0.5346	5.2875	1.4119	0.3947		60	100	100
	198			4-guanidinobutanoate	LC/MS pos	15681	C01035		500		0.26	2.29	8.76	2.06	3.92	1.9	0.13	2.04	0.26		0.0027	0.0027	0.0206	0.016	2.8161e-05	3.5707e-05	0.0214	0.0164	0.0014	0.0025	0.0076	0.0095	2.7521e-06	1.032e-05	0.0053	0.0016	6.0095e-05	0.0003		0.7217	1.6521	0.1887	0.3844	1.4869	2.8325		100	100	100
	206			1-(3-aminopropyl)-2-pyrrolidone	LC/MS pos	40506			82111		1.52	6.3	4.16	1.07	4.56	4.26	1.42	0.99	1.4		0.1292	0.0366	0.001	0.002	0.0001	7.9013e-05	0.9646	0.215	0.0014	0.0025	0.0031	0.0065	0.1664	0.0408	0.7937	0.1121	0.2719	0.0648		0.4876	3.0717	0.7389	0.7324	0.522	2.2248		60	100	100
	207		Branched Chain Amino Acids (OAA derived)	isoleucine	LC/MS pos	1125	C00407	ILE	6306		0.84	0.84	1.01	1.37	1.46	1.06	0.61	1.78	1.09		0.8147	0.1733	0.7872	0.2402	0.9104	0.1294	0.1406	0.0463	0.1314	0.0472	0.8101	0.245	2.5081e-05	4.2161e-05	3.4554e-05	4.6534e-05	0.2318	0.0571		0.823	0.6945	0.6908	1.2264	1.1269	1.1979		100	100	100
	209			tiglyl carnitine	LC/MS pos	35428			22833596		2.46	3.94	1.6	3.61	3.98	1.1	0.68	3.89	2.64		0.0036	0.0034	0.0009	0.0019	0.0015	0.0005	0.0054	0.0112	0.0004	0.0012	0.4414	0.1534	0.3692	0.0783	0.0002	0.0001	0.0089	0.0048		0.2951	1.1621	0.7245	2.8147	1.0648	1.1756		100	100	100
	217		Branched Chain Amino Acids (pyruvate derived)丙酮酸盐	2,3-dihydroxyisovalerate	GC/MS	38276	C04039	DIOH-ISOVALERATE	677		1.16	0.85	0.73	4.28	0.59	0.14	0.27	2.9	0.79		0.2373	0.0626	0.5089	0.1731	0.2002	0.0346	0.0097	0.0145	0.9067	0.2133	0.0004	0.003	0.0053	0.0025	0.006	0.0018	0.5246	0.11		0.8353	0.7121	0.9691	2.8144	3.5792	0.4903		40	100	100
	222			3-hydroxyisobutyrate	GC/MS	1549	C06001	CPD-12175	87		2.26	4.73	2.1	4.16	7.13	1.71	0.54	3.86	2.1		0.2077	0.0561	0.0003	0.0009	0.0589	0.0117	0.001	0.0054	5.0708e-05	0.0003	0.0408	0.0245	0.1168	0.0309	0.0126	0.0035	0.0141	0.0064		0.1951	0.9232	0.4403	1.7011	0.8116	1.3916		60	100	60
	224			3-methyl-2-oxovalerate	LC/MS neg	15676	C00671	2-KETO-3-METHYL-VALERATE	47		0.29	0.45	1.57	3.63	0.62	0.17	0.08	3.49	0.28		0.4004	0.0943	0.9199	0.2657	0.0583	0.0116	0.0217	0.0164	0.7157	0.1762	0.0018	0.0053	0.0002	0.0002	0.0008	0.0004	0.0103	0.0052		1.808	0.8223	0.5237	1.829	6.5563	1.1297		80	100	80
	225			4-methyl-2-oxopentanoate	LC/MS neg	22116	C00233	2K-4CH3-PENTANOATE&redirect=T	70		0.01	0.04	2.81	3.67	0.2	0.06	0	8.75	0.03		0.1906	0.0522	0.5465	0.1843	0.005	0.0015	0.0242	0.0179	0.4868	0.1306	0.0009	0.0043	9.3919e-05	0.0001	0.0075	0.0022	0.0003	0.0007		16.2245	0.6123	0.2181	1.9084	59.5306	3.3108		100	100	60
	229			alpha-hydroxyisovalerate	GC/MS	33937			99823		1.06	2.84	2.68	1.11	1.68	1.52	0.96	2.22	2.12		0.9454	0.1952	0.0093	0.0094	0.0204	0.0046	0.5763	0.143	0.1042	0.0397	0.1209	0.0577	0.6794	0.1309	0.0389	0.0085	0.0062	0.0038		0.6976	1.978	0.7376	1.6379	0.7722	1.1701		100	100	100
	231			leucine	LC/MS pos	60	C00123	LEU	6106		0.03	0.71	22.68	1.19	1.56	1.31	0.03	14.56	0.38		7.2336e-05	0.0002	0.31	0.1223	6.1508e-06	1.497e-05	0.34	0.0931	0.1129	0.042	0.2705	0.1083	7.2928e-07	5.8748e-06	0.0041	0.0013	0.0402	0.0136		1.3276	0.9414	0.0415	0.6042	1.5809	2.0715		100	100	100
	240			valine	LC/MS pos	1649	C00183	VAL	6287		1.96	1.01	0.52	1.49	1.64	1.1	1.32	0.92	1.2		0.0314	0.0135	0.6466	0.2082	0.0015	0.0005	0.1015	0.0368	0.0689	0.029	0.4525	0.1559	0.0017	0.001	0.0953	0.0183	0.0142	0.0064		0.6231	0.6322	1.2186	1.116	0.9264	1.0196		100	100	100
	241			2-isopropylmalate	LC/MS neg	15667	C02504	3-CARBOXY-3-HYDROXY-ISOCAPROATE	77		1.65	2.36	1.43	1.38	1.51	1.1	1.19	0.74	0.88		0.1222	0.035	0.0435	0.0274	0.0548	0.0111	0.2022	0.0611	0.2081	0.0698	0.9387	0.2723	0.3362	0.0735	0.0963	0.0184	0.4366	0.0944		0.7014	1.6521	1.1549	0.8542	0.9676	1.0613		100	100	100
	245			propionylcarnitine	LC/MS pos	32452	C03017		107738		0.68	2.64	3.91	2.55	5.24	2.05	0.27	9.73	2.58		0.1451	0.0408	0.0014	0.0025	0.0029	0.0009	0.0042	0.0108	0.0005	0.0012	0.036	0.0231	0.0021	0.0012	0.0001	9.2254e-05	0.0023	0.0021		0.4302	1.1376	0.2909	2.8317	1.0971	2.2535		100	100	100
	246			butyrylcarnitine	LC/MS pos	32412	C02862		439829		0.31	1.06	3.41	2.74	1.99	0.73	0.11	6.99	0.79		0.0108	0.0066	0.4697	0.1615	0.0032	0.001	0.008	0.014	0.0393	0.0217	0.1226	0.0582	0.0002	0.0002	0.0002	0.0001	0.1112	0.0303		0.6765	0.7178	0.2108	1.4741	1.8566	1.3462		100	100	100
	247			isobutyrylcarnitine	LC/MS pos	33441			168379		3.17	14.57	4.6	6.68	12.13	1.82	0.47	7.93	3.76		0.0186	0.0098	0.0015	0.0027	0.0012	0.0004	0.0041	0.0108	0.002	0.0031	0.003	0.0064	0.018	0.0064	0.0001	9.2254e-05	8.3623e-05	0.0003		0.0901	1.3128	0.2854	2.2627	0.6015	1.0932		40	100	100
	248			isovalerylcarnitine	LC/MS pos	34407			6426851		2.51	14.01	5.58	12.79	13.93	1.09	0.2	6.5	1.28		0.0368	0.0146	0.0021	0.0032	0.0009	0.0004	0.0017	0.0069	0.002	0.0031	0.5146	0.1728	0.0005	0.0004	0.0003	0.0001	0.2376	0.0582		0.0777	1.0888	0.1953	1.2688	0.9941	1.0821		60	100	100
	249			2-methylbutyrylcarnitine (C5)	LC/MS pos	35431			6426901		1.38	3.6	2.61	1.6	3.27	2.05	0.86	3.8	3.28		0.1277	0.0364	1.7382e-05	0.0001	0.0013	0.0005	0.1316	0.0441	0.0001	0.0006	0.0139	0.0122	0.6857	0.1316	0.0002	0.0001	0.0016	0.0017		0.3115	1.1228	0.4299	1.635	0.4983	1.0197		0	100	60
	250			pivaloylcarnitine	LC/MS pos	35432			126894		5.06	2.36	0.47	1.41	2.01	1.43	3.6	0.74	2.66		1.8406e-05	0.0001	0.0011	0.0021	0.0009	0.0004	0.2122	0.0631	0.0078	0.0076	0.1375	0.0616	0.0006	0.0004	0.1095	0.0205	0.0028	0.0023		0.3996	0.9429	2.0226	1.4939	0.5621	0.8012		40	100	100
	253			acetoacetate	GC/MS	33963	C00164	3-KETOBUTYRATE	96		0.24	0.43	1.84	2.87	0.43	0.15	0.08	1.29	0.11		0.4303	0.0998	0.9574	0.2754	0.0197	0.0045	0.0424	0.0218	0.9196	0.2156	0.0044	0.0079	0.0009	0.0006	0.1661	0.0292	0.0011	0.0014		2.518	1.095	0.5966	0.7714	7.2299	1.0808		100	100	100
	254		Amines and polyamines 胺类 聚胺类	5-methylthioadenosine (MTA)	LC/MS pos	1419	C00170	5-METHYLTHIOADENOSINE	439176		0.82	1.39	1.69	3.18	1.98	0.62	0.26	2.58	0.67		0.4308	0.0998	0.1202	0.0566	0.0029	0.0009	0.0217	0.0164	0.0545	0.0261	0.0002	0.0021	3.2722e-05	4.5576e-05	0.0001	8.7647e-05	0.001	0.0013		0.5975	0.8317	0.491	1.2664	1.8985	1.1849		100	100	100
	257			spermidine	LC/MS pos	485	C00315	SPERMIDINE	1102		0.5	1.59	3.15	1.91	0.68	0.36	0.26	0.93	0.25		0.8686	0.1834	0.0895	0.0442	8.4335e-08	3.2841e-06	0.0776	0.0309	0.7483	0.1828	0.0131	0.0122	0.0069	0.0032	0.347	0.0549	0.0051	0.0033		1.7441	2.7712	0.8807	0.8233	3.3357	1.187		100	100	100
	263		Glutathione metabolism 谷胱甘肽	5-oxoproline	LC/MS neg	1494	C01879	5-OXOPROLINE	7405		2.23	0.93	0.42	1.24	2.86	2.3	1.8	1.04	1.87		0.004	0.0036	0.8089	0.2416	0.0007	0.0003	0.3917	0.104	0.0055	0.0061	0.0173	0.0137	0.015	0.0057	0.994	0.1373	0.0234	0.0092		0.7292	0.6783	1.6232	1.6861	0.9037	2.0823		100	100	100
	264			cysteine-glutathione disulfide	LC/MS pos	35159			4247235		0.8	0.48	0.6	1.69	2.78	1.65	0.47	0.58	0.27		0.27	0.0693	0.0048	0.006	0.215	0.0369	0.0993	0.0364	0.1889	0.0643	0.5729	0.1861	0.0462	0.0135	0.1775	0.0311	0.0017	0.0018		1.1755	0.5594	0.9346	0.5386	1.9819	3.2629		100	60	80
	266			glutathione, oxidized (GSSG)	LC/MS pos	27727	C00127	GLUTATHIONE	65359		0.03	0.06	2.33	0.36	0.78	2.16	0.07	1.4	0.1		2.4864e-05	0.0001	0.0005	0.0012	0.0859	0.0166	0.0326	0.0184	0.3156	0.098	0.2831	0.1116	0.0075	0.0034	0.1578	0.0282	0.0176	0.0074		6.1212	0.3774	0.1617	0.2264	2.2009	4.7506		100	100	20
	267			glutathione, reduced (GSH)	LC/MS pos	2127	C00051	GLUTATHIONE	124886		0.49	1.13	2.29	4.47	8.92	1.99	0.11	1.8	0.2		0.3922	0.0931	0.3213	0.1237	0.0209	0.0047	0.0128	0.0161	0.0152	0.012	0.5217	0.1731	0.0008	0.0005	0.0514	0.0107	0.0068	0.004		0.8756	0.9865	0.4315	0.7775	3.9175	7.8082		100	100	20
	268			ophthalmate	LC/MS pos	34592			7018721		0.92	1.24	1.34	1.39	1.41	1.02	0.66	1.33	0.88		0.8887	0.1865	0.2889	0.1164	0.0779	0.0152	0.1509	0.0492	0.1296	0.0469	0.85	0.2514	0.0122	0.0048	0.0294	0.0067	0.3741	0.0848		0.8881	1.0972	0.8177	1.0839	1.231	1.2504		100	100	100
	278	Carbohydrate	Glycolysis	2-phosphoglycerate	GC/MS	35629	C00631	2-PG	59		5.7	4.56	0.8	2.74	11.74	4.28	2.08	1.68	3.49		0.0004	0.0007	0.0026	0.0038	0.3477	0.0553	0.2238	0.0663	0.0001	0.0006	0.0148	0.0122	0.0721	0.0198	0.0928	0.0179	0.0227	0.0092		0.1556	0.7095	0.8872	1.4905	0.4265	1.826		20	100	100
	280			fructose-6-phosphate	GC/MS	12021	C05345	FRUCTOSE-6P	69507		3.57	2.43	0.68	4.04	1.64	0.41	0.88	0.87	0.77		0.0229	0.0112	0.0355	0.0243	0.0702	0.0139	0.02	0.0164	0.0556	0.0262	0.0249	0.0181	0.8792	0.1573	0.3795	0.0593	0.4773	0.1015		0.404	0.9808	1.4429	1.2512	1.6311	0.661		100	100	100
	281			glucose	GC/MS	38507	C00031	CPD-3607	79025		5.11	0.04	0.01	4.81	0.05	0.01	1.06	0.52	0.56		0.017	0.0092	0.4316	0.152	7.7444e-05	6.556e-05	0.0187	0.0164	0.3318	0.1006	0.002	0.0058	0.4783	0.0972	0.0009	0.0004	0.8889	0.1681		0.8556	0.0318	4.3722	2.2953	4.1129	0.0462		100	100	100
	282			glucose 1-phosphate	GC/MS	33755	C00103	GLC-1-P	65533		1.4	2.05	1.46	1.26	2.13	1.69	1.11	0.4	0.45		0.1701	0.0473	0.0797	0.0406	0.2439	0.0408	0.2556	0.0725	0.0608	0.0275	0.038	0.0235	0.452	0.093	0.0004	0.0002	0.0046	0.0031		0.7732	1.5824	1.0813	0.4379	0.9729	1.6481		100	100	100
	283			glucose-6-phosphate (G6P)	GC/MS	31260	C00668	ALPHA-GLC-6-P	5958		2.14	1.73	0.81	2.69	1.27	0.47	0.8	0.82	0.65		0.0349	0.0141	0.0431	0.0274	0.1521	0.0272	0.0292	0.0184	0.061	0.0275	0.1032	0.0496	0.7617	0.1427	0.2888	0.0469	0.3314	0.0768		0.6221	1.0792	1.3329	1.0897	1.6762	0.7879		100	100	100
	285			Isobar: hexose diphosphates	LC/MS neg	36984		FRUCTOSE-16-DIPHOSPHATE			2.09	8.42	4.03	2.08	15.44	7.41	1	3.66	3.67		0.0087	0.0058	0.0004	0.0012	0.0006	0.0003	0.0529	0.025	0.0004	0.0012	0.0004	0.003	0.8324	0.1525	0.0313	0.007	0.0283	0.0102		0.2303	1.939	0.4809	1.761	0.4798	3.5552		0	100	100
	288			phosphoenolpyruvate (PEP)	GC/MS	597	C00074	PHOSPHO-ENOL-PYRUVATE	1005		2.89	2.03	0.7	1.58	4.09	2.58	1.83	1.21	2.22		0.0013	0.0017	0.0125	0.0114	0.1799	0.0316	0.1804	0.0562	5.557e-05	0.0003	0.0071	0.0093	0.052	0.0147	0.2561	0.0423	0.0143	0.0064		0.394	0.8008	1.1393	1.384	0.6238	1.6109		20	100	100
	290			pyruvate	GC/MS	599	C00022	PYRUVATE	1060		0.81	0.73	0.9	1.34	0.95	0.71	0.6	0.72	0.43		0.4651	0.1065	0.538	0.1822	0.6674	0.0988	0.1738	0.0547	0.31	0.0968	0.2183	0.091	0.0832	0.0227	0.1579	0.0282	0.0113	0.0054		1.2918	0.9412	1.0457	0.748	1.7306	1.2269		100	100	100
	294		TCA cycle	alpha-ketoglutarate	GC/MS	33453	C00026	2-ketoglutarate	51		0.21	0.87	4.17	1.46	0.58	0.4	0.14	7.27	1.04		0.0345	0.0141	0.6905	0.2173	0.0003	0.0002	0.6525	0.1563	0.578	0.1498	0.2924	0.1136	0.0191	0.0067	4.1762e-05	4.7888e-05	0.3679	0.0839		1.494	1.2986	0.3116	2.2656	2.1831	0.8653		100	100	100
	295			cis-aconitate	LC/MS neg	12025	C00417	CIS-ACONITATE	643757		0.34	1.1	3.23	0.28	0.6	2.1	1.19	2.66	3.18		0.0051	0.004	0.4602	0.1593	0.003	0.0009	0.0017	0.0069	0.0939	0.0369	0.0109	0.0109	0.5839	0.1134	0.0038	0.0012	0.0006	0.001		1.4848	1.626	0.5037	1.342	0.4224	0.886		100	100	100
	296			citrate	GC/MS	1564	C00158	CIT	311		1	2.31	2.32	1.06	1.56	1.47	0.94	4.45	4.18		0.89	0.1865	0.0087	0.009	0.0152	0.0036	0.5787	0.1431	0.0924	0.0365	0.0856	0.0429	0.527	0.1044	0.0018	0.0007	4.1026e-06	5.277e-05		0.7692	1.7743	0.7661	3.4119	0.8153	1.2015		100	100	100
	297			fumarate	GC/MS	1643	C00122	FUM	444972		2.74	7.24	2.64	2.35	1.92	0.82	1.17	0.72	0.85		0.0217	0.0109	0.0027	0.0038	0.0002	0.0001	0.0754	0.0304	0.6383	0.1596	0.2719	0.1083	0.4456	0.092	0.0903	0.0175	0.9352	0.1743		0.4194	3.0357	1.1509	0.8338	0.9858	0.804		100	100	100
	299			malate	GC/MS	1303	C00149	MAL	525		1.94	1.43	0.74	3.77	0.77	0.2	0.51	1.37	0.71		0.0501	0.0177	0.0776	0.0404	0.0262	0.0058	0.0253	0.0179	0.2207	0.0732	0.0248	0.0181	0.3649	0.078	0.0094	0.0026	0.7964	0.1535		0.5923	0.8444	1.1476	1.576	2.2305	0.4546		100	100	100
	300			maleate (cis-Butenedioate)	GC/MS	20676	C01384	MALEATE	444266		3.23	8.23	2.55	0.87	2.47	2.83	3.69	0.53	1.97		0.0001	0.0002	1.4445e-06	4.876e-05	9.8627e-05	7.6813e-05	0.4539	0.1164	0.3747	0.108	0.2635	0.107	1.3172e-05	2.7919e-05	0.0196	0.0049	0.0281	0.0102		0.8414	6.9274	2.7147	1.4495	0.7354	2.0797		100	100	100
	303			succinate	GC/MS	1437	C00042	SUC	1110		2.16	1.52	0.7	1.99	0.94	0.47	1.08	1.4	1.51		0.0431	0.0162	0.1124	0.0535	0.034	0.0073	0.0627	0.0276	0.575	0.1496	0.0268	0.0191	0.5926	0.1146	0.03	0.0068	0.0793	0.0227		0.5579	0.8473	1.2039	1.682	1.1113	0.5223		100	100	100
	306		Calvin cycle and pentose phosphate	3-phosphoglycerate	GC/MS	40264	C00597	G3P	724		8.86	7.13	0.8	4.28	15.25	3.56	2.07	1.36	2.81		0.0071	0.0052	0.0086	0.009	0.2385	0.0401	0.0188	0.0164	0.004	0.005	0.0093	0.0103	0.0473	0.0137	0.1979	0.034	0.0189	0.0079		0.1253	0.8928	1.1105	1.5092	0.5363	1.9104		80	100	100
	307			dihydroxyacetone phosphate (DHAP)	GC/MS	15522	C00111	DIHYDROXY-ACETONE-PHOSPHATE	668		3.21	2.7	0.84	3.78	5.26	1.39	0.85	1.77	1.51		0.0261	0.012	0.0302	0.0219	0.8455	0.1215	0.0201	0.0164	0.0134	0.011	0.2231	0.0926	0.3346	0.0735	0.1254	0.0231	0.264	0.0632		0.268	0.7231	0.86	1.5248	1.0122	1.4108		60	100	100
	308			ribose 5-phosphate	GC/MS	561	C00117	RIBOSE-5P			2.5	1.88	0.75	3.79	6.18	1.63	0.66	2.37	1.56		0.0347	0.0141	0.0535	0.0305	0.0746	0.0147	0.0198	0.0164	0.0102	0.0089	0.3644	0.1349	0.0213	0.0073	0.0174	0.0046	0.1491	0.0396		0.375	0.7032	0.9372	2.2218	1.4217	2.3188		80	100	100
	311			sedoheptulose-7-phosphate	GC/MS	35649	C05382	D-SEDOHEPTULOSE-7-P	616		1.07	0.68	0.64	2.34	1.99	0.85	0.46	2.11	0.96		0.4	0.0943	0.9738	0.2763	0.1332	0.0245	0.0327	0.0184	0.1087	0.0409	0.352	0.131	0.0127	0.0049	0.0135	0.0037	0.6089	0.1229		0.545	0.3728	0.5805	1.2252	1.2746	1.0872		20	100	100
	314		Photorespiration	oxalate (ethanedioate)	GC/MS	41891	C00209	OXALATE	971		1.13	0.56	0.49	0.57	1.03	1.8	1.98	0.65	1.29		0.3353	0.0838	0.0117	0.011	4.7377e-05	5.1194e-05	0.0149	0.0163	0.9337	0.2181	0.0166	0.0133	0.0013	0.0008	0.0087	0.0024	0.1275	0.0342		1.2921	0.7212	1.4591	0.9465	0.7357	1.3248		100	100	100
	318			glycerate	GC/MS	1572	C00258	GLYCERATE	752		11.75	4.59	0.39	1.85	7.71	4.17	6.36	0.33	2.1		0.0001	0.0003	0.0026	0.0038	0.0117	0.0029	0.048	0.0232	0.0005	0.0012	3.7675e-05	0.0013	9.276e-06	2.1533e-05	0.0002	0.0001	0.0025	0.0022		0.2315	1.0626	2.7201	0.8967	0.4277	1.7848		100	100	100
	324		Amino sugar and nucleotide sugar	arabinose	GC/MS	575	C00216	D-ARABINOSE	66308		0.68	0.24	0.35	0.31	0.31	0.99	2.16	0.57	1.23		0.0822	0.026	0.0002	0.0006	2.3269e-05	3.2362e-05	0.0006	0.0043	0.0005	0.0012	0.9587	0.2763	0.0028	0.0015	0.0034	0.0011	0.2592	0.0623		2.6692	0.6318	1.8059	1.0263	0.8366	0.8255		100	100	100
	325			arabitol	GC/MS	38075	C01904		94154		1.78	2.5	1.41	0.11	0.87	8.09	16.61	0.25	4.1		0.0226	0.0112	0.0018	0.0031	0.1217	0.0228	5.3578e-06	0.0003	0.3845	0.1094	0.0008	0.0043	9.2144e-07	5.8748e-06	0.0004	0.0002	0.0005	0.0009		1.3326	3.3317	2.3664	0.5838	0.1425	1.1532		100	100	100
	326			arabonate	GC/MS	37516	C00878		122045		0.62	1.13	1.82	1.08	1.2	1.11	0.58	1.18	0.68		0.177	0.049	0.3625	0.1348	0.0001	7.9013e-05	0.4912	0.1245	0.2854	0.0909	0.3441	0.1299	0.0007	0.0005	0.336	0.0534	0.0259	0.0096		1.0362	1.171	0.6432	0.7566	1.1177	1.2395		100	100	100
	327			erythritol	GC/MS	20699	C00503	2-C-METHYL-D-ERYTHRITOL-4-PHOSPHATE	222285		3.41	2.32	0.68	2.74	1.96	0.72	1.24	1.01	1.25		0.0243	0.0115	0.0468	0.0281	0.0003	0.0002	0.0351	0.0189	0.0645	0.0282	0.1011	0.0489	0.1468	0.0373	0.9874	0.1372	0.1603	0.0419		0.3986	0.9233	1.3579	1.372	1.0934	0.7818		100	100	100
	328			erythronate*	GC/MS	33477			2781043		0.05	0.14	2.72	0.19	0.21	1.1	0.28	2.71	0.75		2.7536e-05	0.0001	0.0002	0.0006	7.0902e-07	4.6016e-06	0.0002	0.0022	0.0001	0.0006	0.5299	0.1741	3.1631e-06	1.1014e-05	0.0003	0.0002	0.0584	0.0183		6.0708	0.8636	0.3178	0.8598	1.1436	1.26		100	100	100
	332			glucosamine	GC/MS	18534	C00329	GLUCOSAMINE	441477		26.91	13.09	0.49	2.87	12.79	4.45	9.36	0.12	1.15		0.0055	0.0042	0.0097	0.0097	0.0173	0.0041	0.044	0.0218	0.01	0.0089	0.0004	0.003	4.031e-06	1.2282e-05	9.7353e-06	3.0699e-05	0.3686	0.0839		0.1751	2.2925	4.7121	0.5785	0.5034	2.2395		100	100	100
	333			glucosamine-6-phosphate	GC/MS	580	C00352	N-ACETYL-D-GLUCOSAMINE-6-P	439217		1.36	0.27	0.2	2.14	0.61	0.28	0.63	1.16	0.74		0.0872	0.0273	0.801	0.2402	0.0018	0.0006	0.0497	0.0236	0.4607	0.1265	0.0432	0.0256	0.397	0.0831	0.503	0.0764	0.6635	0.1323		0.9329	0.2537	1.265	1.473	1.9978	0.566		80	100	100
	334			ribulose/xylulose 5-phosphate	GC/MS	37288	C00199	RIBULOSE-5P			1.95	1.33	0.68	3.28	5.3	1.61	0.59	3.16	1.88		0.0454	0.0167	0.0786	0.0406	0.0367	0.0077	0.0237	0.0177	0.014	0.0113	0.5317	0.1741	0.004	0.002	0.0002	0.0001	0.005	0.0032		0.413	0.5509	0.8063	2.5505	1.3561	2.1876		60	100	100
	337			N-acetylglucosamine	GC/MS	15095	C00140	N-acetyl-D-glucosamine	24139		0.49	0.04	0.09	0.36	0.12	0.33	1.34	0.03	0.04		0.1991	0.0543	0.0002	0.0006	0.0003	0.0002	0.0766	0.0307	0.0022	0.0032	0.0225	0.0168	0.4994	0.1002	0.0002	0.0001	0.0003	0.0007		6.9187	0.3055	3.3862	0.0995	2.5205	0.8218		100	100	100
	339			N-acetylglucosamine 6-phosphate	GC/MS	15107	C00357	N-ACETYL-D-GLUCOSAMINE-6-P	439219		3.93	1.06	0.27	2.93	2	0.68	1.34	0.61	0.82		0.0176	0.0094	0.1422	0.0646	0.0016	0.0005	0.0281	0.0184	0.0634	0.028	0.2901	0.1136	0.3531	0.0767	0.0999	0.0188	0.6619	0.1323		0.45	0.4757	1.7682	1.0786	1.3204	0.9019		40	100	100
	342			ribitol	GC/MS	15772	C00474		6912		14.7	3.95	0.27	2.64	7.14	2.7	5.57	0.38	2.11		0.0017	0.002	0.014	0.0121	0.0046	0.0013	0.0294	0.0184	0.0045	0.0054	0.0027	0.0063	1.5298e-05	3.1073e-05	0.0007	0.0003	0.0009	0.0012		0.1915	0.7571	2.8147	1.0686	0.5055	1.3669		40	100	100
	344			ribose	GC/MS	12080	C00121	RIBOSE	5779		1.93	1.35	0.7	1.66	2.38	1.43	1.16	0.99	1.14		0.0714	0.0235	0.1884	0.0813	0.0479	0.0098	0.1043	0.0376	0.045	0.0234	0.044	0.0257	0.2093	0.0495	0.8937	0.1257	0.2212	0.055		0.5496	0.7399	1.0601	1.0462	0.9139	1.3097		100	100	100
	346			ribulose	GC/MS	35855	C00309	Ribuloses	151261		1.87	2.45	1.31	2.73	2.91	1.07	0.68	1.15	0.78		0.0733	0.0239	0.0436	0.0274	0.4224	0.0658	0.0297	0.0184	0.0254	0.0168	0.7083	0.2201	0.0153	0.0057	0.2412	0.0404	0.0739	0.0214		0.4412	1.079	0.824	0.9436	1.2035	1.2854		100	100	100
	347			threitol	GC/MS	35854	C16884	CPD-6995	169019		4.55	2.23	0.49	1.85	2.37	1.28	2.46	0.66	1.62		0.0087	0.0058	0.0413	0.0272	5.3197e-05	5.2208e-05	0.0691	0.029	0.0355	0.0204	0.0615	0.0341	0.0001	0.0001	0.0005	0.0002	0.0048	0.0032		0.4037	0.9001	1.8383	1.2103	0.7458	0.9557		100	100	100
	348			UDP-glucose	GC/MS	32344	C00029	UDP-GLUCOSE	8629		1.77	3.45	1.95	1.18	2.64	2.24	1.49	1.24	1.85		0.0877	0.0273	0.0189	0.015	0.0016	0.0006	0.2623	0.0738	0.0355	0.0204	0.0107	0.0109	0.0365	0.0113	0.1286	0.0236	0.0047	0.0031		0.5249	1.8118	0.9271	1.1504	0.6204	1.387		100	100	100
	351			xylitol	GC/MS	4966	C00379	XYLITOL	6912		11.81	7.61	0.64	3.02	7.69	2.55	3.91	0.63	2.46		0.0063	0.0047	0.009	0.0092	0.1094	0.0208	0.0266	0.0184	0.0097	0.0088	0.0013	0.0053	0.0002	0.0002	0.0308	0.0069	0.0029	0.0024		0.1421	1.0811	1.6785	1.0561	0.4291	1.0921		80	100	100
	352			xylonate	GC/MS	35638	C05411		6602431		0.73	1.81	2.5	1.25	1.87	1.49	0.58	2.17	1.26		0.6334	0.141	0.0561	0.0317	6.7539e-05	5.9774e-05	0.2397	0.0693	0.053	0.0261	0.0268	0.0191	0.0012	0.0008	0.0002	0.0001	0.0693	0.0208		0.7295	1.3227	0.53	1.1493	0.9148	1.3622		100	100	100
	353			xylose	GC/MS	15835	C00181	XYLOSE	135191		1.53	5	3.28	1.19	2.56	2.15	1.28	2.39	3.06		0.0048	0.0039	6.8785e-06	6.2503e-05	3.5562e-06	1.2589e-05	0.0006	0.0043	0.0771	0.0318	0.1464	0.0648	0.0354	0.0111	7.6493e-05	6.8873e-05	2.4941e-08	1.2833e-06		0.4984	2.4936	0.7605	1.8171	0.5937	1.2779		20	100	100
	354			xylulose	GC/MS	18344	C00310	D-XYLULOSE	5289590		2.96	3.7	1.25	3.55	3.34	0.94	0.83	1.1	0.92		0.029	0.0129	0.0184	0.0147	0.3446	0.055	0.02	0.0164	0.0228	0.0159	0.8843	0.2605	0.4772	0.0972	0.3994	0.0622	0.8758	0.1663		0.3335	1.2352	0.9862	1.0886	1.1826	1.1128		80	100	100
	356			UDP-acetylglucosamine/galactosamine	LC/MS neg	38673					1.3	3.67	2.81	2.39	3.4	1.42	0.55	2.15	1.17		0.1108	0.0324	0.0002	0.0007	8.3026e-06	1.7962e-05	0.0015	0.0069	0.0002	0.0008	0.0454	0.0261	0.0026	0.0014	0.0002	0.0001	0.2739	0.0649		0.3813	1.3985	0.4969	1.0689	0.9113	1.2957		100	100	100
	357			UDP-galactose	GC/MS	15860	C00052	UDP-GALACTOSE	18068		1.56	2.59	1.66	0.94	2.07	2.2	1.66	1.08	1.79		0.1025	0.0305	0.017	0.0141	0.0125	0.0031	0.7951	0.1838	0.048	0.024	0.0193	0.015	0.039	0.0119	0.5465	0.082	0.0236	0.0092		0.6177	1.6009	0.9635	1.0373	0.5802	1.2776		100	100	100
	364			N-acetylglucosamine 6-sulfate	LC/MS pos	21365	C04132		193456		2.81	1.84	0.66	2.94	1.68	0.57	0.96	0.64	0.61		0.0222	0.0111	0.0651	0.0351	0.0288	0.0063	0.0202	0.0164	0.0846	0.0345	0.0508	0.0288	0.9528	0.1677	0.0237	0.0057	0.0803	0.0228		0.5512	1.0163	1.5497	0.9923	1.6208	0.9277		100	100	100
	367		Inositol metabolism	inositol 1-phosphate (I1P)	GC/MS	1481	C04006	1-L-MYO-INOSITOL-1-P	440194		1.82	1.9	1.04	2.49	1.61	0.64	0.73	1.81	1.32		0.0676	0.0227	0.0614	0.034	0.811	0.117	0.0307	0.0184	0.0952	0.0369	0.0118	0.0116	0.0415	0.0125	0.0036	0.0012	0.1053	0.029		0.53	1.0063	0.9641	1.7471	1.3213	0.8519		100	100	100
	370			myo-inositol	GC/MS	19934	C00137	MYO-INOSITOL	892		2.32	2.59	1.12	3.24	2.48	0.77	0.72	1.17	0.84		0.0383	0.0149	0.0297	0.0219	0.4268	0.0662	0.0182	0.0164	0.0329	0.0201	0.4144	0.1453	0.2931	0.0655	0.5196	0.0786	0.5986	0.1219		0.4051	1.0507	0.9406	1.1036	1.3106	1.006		100	100	100
	388		Sucrose, glucose,fructose metabolism	fructose	GC/MS	577	C00095	Fructose	5984		3.72	2.25	0.6	3.31	2.22	0.67	1.13	0.66	0.75		0.0239	0.0113	0.0463	0.0281	0.0036	0.0011	0.0283	0.0184	0.0476	0.024	0.2648	0.107	0.4279	0.0891	0.0181	0.0046	0.4294	0.0935		0.3895	0.8752	1.4496	0.9598	1.2879	0.8664		100	100	100
	391			galactitol (dulcitol)	GC/MS	1117	C01697		11850		0.53	2.47	4.63	1.02	1.87	1.84	0.52	2.65	1.39		0.4488	0.1031	0.0405	0.0272	6.0936e-06	1.497e-05	0.5101	0.128	0.089	0.0358	0.0054	0.0086	0.0017	0.001	5.2292e-05	5.3481e-05	0.0372	0.013		0.7347	1.8132	0.392	1.0394	0.7469	1.3738		100	100	100
	393			galactose	GC/MS	12055	C01582	L-GALACTOSE	3037556		3.21	2.03	0.63	2.25	2.62	1.16	1.43	0.55	0.78		0.032	0.0136	0.0648	0.0351	0.0084	0.0022	0.0583	0.0265	0.0436	0.0228	0.339	0.1286	0.0902	0.0244	0.0079	0.0023	0.335	0.0773		0.4657	0.9463	1.4955	0.8166	1.0472	1.2192		100	100	100
	405			maltopentaose	LC/MS neg	35163	C06218		13489094		0.78	2.36	3.05	2.77	2.43	0.88	0.28	14.26	3.99		0.3739	0.0892	0.0038	0.0052	0.0004	0.0002	0.0428	0.0218	0.057	0.0264	0.8382	0.2488	0.0249	0.0081	4.1519e-05	4.7888e-05	0.0044	0.003		0.4252	1.0054	0.3297	4.7023	1.1782	1.0352		20	100	0
	406			maltose	GC/MS	15806	C00208	MALTOSE	10991489		11.35	0.59	0.05	3.59	1.5	0.42	3.16	1.14	3.61		0.0076	0.0054	0.1635	0.0725	3.1415e-07	3.8504e-06	0.021	0.0164	0.0668	0.0285	0.0328	0.0217	0.0006	0.0004	0.4675	0.0714	0.0003	0.0007		0.2817	0.1661	3.1972	3.6543	1.0118	0.4216		60	100	100
	407			maltotetraose	LC/MS neg	15910	C02052		446495		1.49	3.61	2.42	3.48	2.89	0.83	0.43	8.6	3.69		0.2426	0.0634	0.0013	0.0024	0.0121	0.003	0.0052	0.0112	0.0092	0.0086	0.65	0.2069	0.0404	0.0122	0.0001	0.0001	0.0019	0.0019		0.3527	1.2739	0.527	4.5297	1.2278	1.0192		20	100	100
	409			maltotriose	GC/MS	27723	C01835	MALTOTRIOSE	439586		1.74	0.57	0.33	2.49	0.78	0.31	0.7	4.9	3.42		0.0811	0.0258	0.7343	0.2288	0.0011	0.0004	0.0294	0.0184	0.9434	0.2187	0.0076	0.0095	0.0654	0.0184	5.6644e-05	5.6407e-05	8.6125e-05	0.0003		0.4627	0.2639	0.8043	3.9392	1.1522	0.3592		20	40	100
	411			mannitol	GC/MS	15335	C00392	MANNITOL	6251		1.14	1.05	0.93	4.01	1.29	0.32	0.28	1.67	0.48		0.2102	0.0563	0.2486	0.1023	0.4745	0.0727	0.0628	0.0276	0.1852	0.0634	0.1756	0.0756	0.1394	0.0359	0.0262	0.0061	0.4308	0.0935		0.7786	0.8207	0.8862	1.4843	3.1185	1.0071		100	100	100
	413			mannose	GC/MS	584	C00159	L-mannose	18950		1.08	1.97	1.82	0.9	2.3	2.55	1.2	0.38	0.46		0.4398	0.1015	0.0952	0.0465	0.1256	0.0233	0.8004	0.1838	0.0285	0.0182	0.0017	0.0053	0.0228	0.0076	1.3806e-05	3.3064e-05	1.8517e-07	4.7635e-06		1.0202	2.0119	1.106	0.4235	0.9186	2.3451		100	100	100
	415			mannose-6-phosphate	GC/MS	1470	C00275	MANNOSE-6P	439198		1.82	1.78	0.98	2.43	1.62	0.67	0.75	0.95	0.71		0.0416	0.0157	0.0425	0.0274	0.9071	0.1294	0.032	0.0184	0.0471	0.024	0.2762	0.1094	0.4663	0.0955	0.7142	0.1028	0.3603	0.0827		0.5714	1.0188	1.0392	0.9876	1.3864	0.9279		100	100	100
	422			palatinitol	GC/MS	37469			3034828		13.34	2.9	0.22	2.17	3.37	1.56	6.16	1.03	6.37		0.0016	0.0019	0.0269	0.0205	6.71e-05	5.9774e-05	0.1883	0.0583	0.0412	0.0224	0.4089	0.1441	0.0084	0.0037	0.6602	0.0968	0.0092	0.0049		0.2541	0.7373	3.3901	3.5082	0.5507	0.8574		80	100	100
	426			sorbitol	GC/MS	15053	C00794	SORBITOL	5780		17.17	1.8	0.1	2.33	2.07	0.89	7.36	0.2	1.49		0.0055	0.0042	0.0511	0.03	0.0003	0.0001	0.0385	0.0205	0.0417	0.0224	0.9216	0.2685	0.0013	0.0008	0.0003	0.0002	0.1597	0.0419		0.3704	0.6652	6.3613	1.2898	0.8639	0.766		100	100	100
	432			trehalose	GC/MS	15573	C01083	TREHALOSE	7427		1.6	0.07	0.04	2.64	0.04	0.01	0.61	0.23	0.14		0.0309	0.0134	0.5821	0.1905	0.0034	0.001	0.0343	0.0186	0.6844	0.1691	0.007	0.0093	0.7896	0.1457	0.0037	0.0012	0.2548	0.0618		4.0178	0.2802	6.4135	1.5055	10.59	0.148		80	100	100
	433			trehalose 6-phosphate	GC/MS	15802	C00689	TREHALOSE-6P	122336		1.17	3.99	3.4	1.24	3.89	3.13	0.95	0.9	0.85		0.3709	0.0892	0.0078	0.0085	0.0028	0.0009	0.4353	0.1137	0.0077	0.0076	0.0144	0.0122	0.963	0.1689	0.6757	0.0983	0.7503	0.1475		0.534	2.1323	0.6274	0.5645	0.6621	2.0748		20	100	100
	453			6-phosphogluconate	LC/MS neg	15442	C00345	CPD-2961	91493		11.71	17.9	1.53	4.07	15.69	3.85	2.87	0.84	2.42		0.0033	0.0031	0.0019	0.0031	0.0424	0.0088	0.0144	0.0161	0.0025	0.0034	0.0001	0.002	0.0006	0.0004	0.3223	0.0517	0.0019	0.0019		0.0868	1.5535	1.016	0.8548	0.3534	1.3618		40	100	100
	454			gluconate	GC/MS	587	C00257	GLUCONATE	10690		10.74	4.48	0.42	1.68	5.26	3.12	6.38	0.37	2.38		0.0097	0.0062	0.031	0.0219	0.0345	0.0073	0.1152	0.0406	0.0221	0.0158	0.0005	0.003	1.7087e-06	7.5726e-06	2.0244e-05	3.8302e-05	0.0004	0.0008		0.267	1.1951	2.8671	1.0673	0.4491	1.4032		100	100	100
	456		C5 branched dibasic acid metabolism	citramalate	GC/MS	22158	C00815		1081		2.39	1.47	0.61	1.09	1.78	1.62	2.19	0.85	1.86		0.0093	0.0062	0.0948	0.0465	0.0142	0.0034	0.4356	0.1137	0.0393	0.0217	0.0098	0.0104	0.0015	0.0009	0.3759	0.059	0.0056	0.0035		0.669	0.9809	1.6009	1.3584	0.7319	1.1884		100	100	100
	463	Lipids	Free fatty acid	10-heptadecenoate (17:1n7)	LC/MS neg	33971			5312435		2.32	1.9	0.82	1	1.84	1.85	2.32	0.54	1.26		0.0044	0.0038	0.3101	0.1223	0.3867	0.0605	0.8308	0.1901	0.0551	0.0261	0.0631	0.0347	0.0083	0.0037	0.0213	0.0052	0.1979	0.0504		0.7631	1.4483	1.7684	0.9598	0.761	1.4071		100	100	100
	469			2-hydroxypalmitate	LC/MS neg	35675			92836		0.17	0.26	1.56	1.49	0.72	0.49	0.11	4.36	0.5		0.0025	0.0025	0.0085	0.009	0.186	0.0324	0.1965	0.0602	0.5933	0.1513	0.0343	0.0225	0.0001	0.0001	0.0006	0.0003	0.0455	0.0151		1.5693	0.4151	0.2656	1.158	2.3305	1.1363		100	100	100
	470			2-hydroxystearate	LC/MS neg	17945	C03045		69417		2.67	0.65	0.24	1.77	0.69	0.39	1.51	0.9	1.36		0.0307	0.0134	0.6893	0.2173	0.0069	0.0019	0.1601	0.0517	0.9947	0.229	0.0645	0.0353	0.2401	0.0557	0.9047	0.1268	0.2269	0.0561		0.7612	0.4963	2.0333	1.837	1.3505	0.5283		100	100	100
	476			3-hydroxypropanoate	GC/MS	42103	C01013	3-HYDROXY-PROPIONATE	68152		2.85	1.34	0.47	1.46	1.69	1.15	1.94	0.58	1.13		0.0066	0.0049	0.1582	0.071	0.0229	0.0052	0.0963	0.0358	0.0428	0.0227	0.2923	0.1136	0.0374	0.0115	0.0787	0.0158	0.3242	0.0762		0.625	0.8355	1.779	1.0352	0.9147	1.0546		100	100	100
	481			8-hydroxyoctanoate	LC/MS neg	21239			69820		1.47	0.73	0.49	0.9	0.73	0.8	1.62	0.29	0.48		0.081	0.0258	0.2622	0.1073	0.0004	0.0002	0.8818	0.1995	0.2681	0.0866	0.1313	0.0598	0.0011	0.0007	4.6257e-05	4.9571e-05	0.0015	0.0017		1.2665	0.9183	1.8574	0.5465	1.1444	0.92		100	100	100
	488			caproate (6:0)	LC/MS neg	32489	C01585		8892		0.34	0.29	0.85	2.75	0.52	0.19	0.12	1.04	0.13		0.0956	0.0291	0.0535	0.0305	0.3053	0.0497	0.0302	0.0184	0.3336	0.1007	0.003	0.0064	0.0006	0.0005	0.6674	0.0975	0.0011	0.0014		2.3606	0.6771	0.8003	0.8336	6.4931	1.2362		100	100	100
	489			caprylate (8:0)	LC/MS neg	32492	C06423	CPD-195	379		1.27	0.65	0.51	1.81	0.7	0.39	0.71	0.63	0.45		0.2414	0.0634	0.4598	0.1593	0.0013	0.0005	0.0944	0.0353	0.566	0.1478	0.0105	0.0108	0.2808	0.0634	0.018	0.0046	0.0219	0.0089		1.1118	0.7185	1.4175	0.8962	2.0101	0.7789		100	100	100
	492			dihomo-linoleate (20:2n6)	LC/MS neg	17805	C16525		6439848		0.77	0.76	0.99	2.76	1.97	0.71	0.28	3.49	0.97		0.9327	0.1933	0.9157	0.2654	0.9788	0.1376	0.0308	0.0184	0.0665	0.0285	0.3786	0.1376	0.0078	0.0035	0.0051	0.0016	0.8962	0.1689		0.534	0.4033	0.4094	1.4293	1.4749	1.0545		40	60	80
	499			eicosenoate (20:1n9 or 11)	LC/MS neg	33587		CPD-12189	5282768		5.17	1.59	0.31	2.33	2.2	0.94	2.21	0.39	0.87		0.0015	0.0018	0.3129	0.1223	0.0149	0.0036	0.0186	0.0164	0.0236	0.0159	0.7821	0.2412	0.0308	0.0098	0.0181	0.0046	0.4002	0.0893		0.4823	0.7692	2.4926	0.9788	1.1258	1.0625		100	100	100
	511			linoleate (18:2n6)	LC/MS neg	1105	C01595	LINOLEIC_ACID	5280450		0.9	1.51	1.67	1.81	2.89	1.6	0.5	1.71	0.85		0.9541	0.1963	0.3639	0.1348	0.3178	0.0513	0.0672	0.0286	0.0157	0.0123	0.005	0.0086	0.0173	0.0062	0.0557	0.0115	0.3313	0.0768		0.638	0.9614	0.5749	0.9831	1.1529	1.8443		100	100	100
	512			linolenate [alpha or gamma; (18:3n3 or 6)]	LC/MS neg	34035	C06426	CPD-8117	5280934		0.72	1.06	1.47	1.69	2.37	1.4	0.43	1.54	0.66		0.691	0.1526	0.6914	0.2173	0.3386	0.0545	0.1172	0.0411	0.0358	0.0204	0.0706	0.0378	0.0141	0.0054	0.1218	0.0226	0.0951	0.0266		0.7614	0.8046	0.5468	0.8427	1.2858	1.8045		100	100	100
	513			margarate (17:0)	LC/MS neg	1121			10465		1.23	1.61	1.31	1.08	1.86	1.73	1.14	1.23	1.4		0.5174	0.1175	0.4139	0.1471	0.6923	0.1017	0.6959	0.1647	0.0059	0.0064	0.0147	0.0122	0.7124	0.1357	0.2578	0.0423	0.04	0.0136		0.7628	1.2285	0.9363	1.147	0.8207	1.4198		100	100	100
	522			oleate (18:1n9)	GC/MS	1359	C00712	OLEATE-CPD	445639		8.13	3.04	0.37	0.99	2.15	2.18	8.23	0.2	1.65		9.427e-06	6.7167e-05	0.001	0.002	0.0001	9.2457e-05	0.9147	0.2056	0.0115	0.0097	0.0091	0.0101	3.0839e-07	3.0775e-06	0.0002	0.0001	0.0675	0.0204		0.5571	1.6912	4.5289	0.9066	0.5502	1.2002		100	100	100
	524			palmitate (16:0)	LC/MS neg	1336	C00249	PALMITATE	985		0.75	1.14	1.53	1.14	1.41	1.24	0.66	1.19	0.79		0.0504	0.0177	0.8252	0.2446	0.2054	0.0354	0.2982	0.0831	0.0054	0.0061	0.0569	0.0318	0.0141	0.0054	0.1358	0.0248	0.0512	0.0168		1.0495	1.2015	0.7867	0.9374	1.1924	1.4751		100	100	100
	525			palmitoleate (16:1n7)	LC/MS neg	33447	C08362	CPD-9245	445638		1.21	0.98	0.81	1.83	2.35	1.28	0.66	1.41	0.93		0.3161	0.0801	0.7915	0.2402	0.3418	0.0548	0.0494	0.0236	0.0023	0.0033	0.1862	0.0794	0.1584	0.0393	0.0392	0.0085	0.9764	0.1807		0.6891	0.6772	0.8353	1.1758	1.2616	1.6205		100	100	100
	528			pentadecanoate (15:0)	LC/MS neg	1361	C16537		13849		0.71	0.95	1.34	1.08	1.18	1.09	0.66	0.96	0.63		0.0899	0.0278	0.5693	0.1895	0.5978	0.0895	0.5117	0.128	0.3617	0.1077	0.6631	0.2085	0.0489	0.0141	0.9895	0.1372	0.002	0.0019		1.0603	1.0095	0.7528	0.7205	1.1471	1.2496		100	100	100
	541			valerate	LC/MS neg	33443	C00803		7991		0.64	0.55	0.86	0.41	0.49	1.2	1.57	0.67	1.05		0.117	0.0339	0.0504	0.03	0.8746	0.1252	0.0097	0.0145	0.0072	0.0073	0.3867	0.1387	0.3539	0.0767	0.4549	0.07	0.7858	0.153		1.3165	0.7281	0.8434	0.5612	0.536	0.6424		100	80	60
	565		Oxylipins	13-HODE + 9-HODE	LC/MS neg	37752			43013		2.71	2.3	0.85	2.23	1.56	0.7	1.22	1.94	2.36		0.0374	0.0147	0.0513	0.03	0.2516	0.0417	0.0538	0.0251	0.1168	0.0429	0.0683	0.0371	0.1219	0.0321	0.0001	0.0001	8.7127e-05	0.0003		0.4186	0.9615	1.1338	2.1982	0.9315	0.653		100	100	100
	568			12,13-DiHOME	LC/MS neg	38395	C14829	CPD-13086	10236635		0.55	0.19	0.34	2.63	0.47	0.18	0.21	3.38	0.71		0.4191	0.0979	0.9807	0.2771	0.1375	0.0251	0.0315	0.0184	0.4123	0.1147	0.0017	0.0053	0.0126	0.0049	0.026	0.0061	0.3906	0.0878		1.7642	0.3298	0.9733	3.2903	4.6325	0.8328		100	100	80
	569			9,10-DiHOME	LC/MS neg	38399	C14828		9966640		1.33	0.68	0.51	5	0.99	0.2	0.27	2.48	0.66		0.3052	0.0777	0.7965	0.2402	0.231	0.0393	0.0203	0.0164	0.3246	0.0994	0.04	0.0242	0.0702	0.0194	0.0366	0.008	0.8268	0.1581		0.8057	0.5459	1.0744	2.6681	4.0296	0.7995		100	100	80
	589		Glycerolipids	1-linoleoylglycerol (1-monolinolein)	LC/MS neg	27447			5283469		1	5.39	5.39	1.89	5.38	2.85	0.53	4.97	2.63				0.0054	0.0066	0.0054	0.0015	0.2798	0.0783	5.4146e-05	0.0003	0.0126	0.0121	0.2798	0.0634	0.0002	0.0001	0.0156	0.0068		0.196	1.0569	0.196	0.9738	0.3703	1.0541		0	100	0
	597			2-linoleoylglycerol (2-monolinolein)	GC/MS	32536			5365676		0.6	5.7	9.52	0.73	4.26	5.8	0.81	5.23	4.25		0.7423	0.1609	0.0044	0.0058	0.0001	7.9013e-05	0.9467	0.2118	0.009	0.0085	0.0013	0.0053	0.7387	0.1401	0.0009	0.0004	0.0038	0.0027		0.3025	1.7234	0.181	0.9458	0.2223	1.2897		20	100	40
	610			glycerol	GC/MS	15122	C00116	GLYCEROL	753		2.97	1.03	0.35	2.9	1.71	0.59	1.02	0.5	0.51		0.0283	0.0128	0.3091	0.1223	0.0042	0.0012	0.0315	0.0184	0.0986	0.038	0.1322	0.0599	0.7918	0.1457	0.0065	0.0019	0.0699	0.0208		0.6382	0.659	1.8972	0.9488	1.8519	1.0896		100	100	100
	615			glycerophosphoglycerol	GC/MS	48857	C03274		439964		0.53	1.61	3.06	0.65	1.21	1.87	0.81	2.52	2.05		0.0203	0.0103	0.064	0.0349	0.0006	0.0003	0.0908	0.0346	0.4728	0.1277	0.0321	0.0217	0.2633	0.0605	0.0007	0.0003	0.0032	0.0024		1.0821	1.743	0.5689	1.4359	0.7021	1.3113		100	100	100
	619		Phospholipids	1-linoleoylglycerophosphocholine (18:2n6)	LC/MS neg	34419	C04100		11988421		4.12	6.71	1.63	1.6	7.08	4.44	2.58	1.48	3.82		0.0016	0.0019	0.0012	0.0023	0.2939	0.0483	0.0822	0.0325	0.0002	0.0008	0.0005	0.0033	0.0063	0.0029	0.1874	0.0324	0.0008	0.0012		0.2447	1.642	1.0091	1.4904	0.3904	1.7336		60	100	100
	620			1-linoleoylglycerophosphoethanolamine*	LC/MS neg	32635			52925130		4.07	11.64	2.86	3.02	12.46	4.13	1.35	2.61	3.52		0.0075	0.0054	0.0002	0.0007	0.0267	0.0059	0.0092	0.0145	0.0002	0.0007	0.0002	0.0024	0.5667	0.1109	0.0192	0.0048	0.0007	0.0012		0.1779	2.0703	0.7236	1.8908	0.5364	2.2162		100	100	100
	621			1-linoleoylglycerophosphoinositol*	LC/MS neg	36594					4.83	16.2	3.35	1.62	14.45	8.93	2.98	2.58	7.7		0.0002	0.0004	4.4731e-06	5.4903e-05	0.0014	0.0005	0.2052	0.0617	2.1264e-05	0.0002	0.0002	0.0021	0.0062	0.0029	0.0184	0.0047	0.0004	0.0008		0.1279	2.072	0.6176	1.5947	0.2071	1.8486		20	100	100
	625			1-oleoylglycerophosphoethanolamine	LC/MS neg	35628			9547071		4.25	3.91	0.92	1.8	7.92	4.4	2.36	1.38	3.26		0.0042	0.0038	0.0126	0.0114	0.7287	0.1067	0.3739	0.0997	0.0006	0.0015	0.0036	0.0072	0.0344	0.0108	0.2397	0.0404	0.0086	0.0048		0.208	0.8143	0.883	1.2202	0.3748	1.6478		0	100	100
	626			1-oleoylglycerophosphoinositol*	LC/MS neg	36602					3.68	3.19	0.87	1	3.9	3.9	3.68	0.72	2.64		0.0165	0.0091	0.0515	0.03	0.6225	0.0926			0.0221	0.0158	0.0221	0.0167	0.0165	0.006	0.4436	0.0685	0.026	0.0096		0.2615	0.8338	0.9615	0.6911	0.2615	1.0198		0	80	100
	630			1-palmitoylglycerophosphoethanolamine	LC/MS neg	35631		2-Lysophosphatidylcholines	9547069		7.53	3.92	0.52	2.63	3.66	1.39	2.86	1.03	2.93		0.0008	0.0011	0.0064	0.0075	0.0784	0.0152	0.0201	0.0164	0.0065	0.0068	0.2993	0.1157	0.009	0.0039	0.7732	0.11	0.0025	0.0022		0.21	0.8236	1.5812	1.6212	0.5524	0.7687		40	100	100
	643			glycerol 3-phosphate (G3P)	GC/MS	15365	C00093	GLYCEROL-3P	754		1.83	1.36	0.74	1.88	1.83	0.98	0.97	1.04	1.01		0.0596	0.0203	0.1613	0.072	0.0161	0.0038	0.0541	0.0251	0.058	0.0267	0.813	0.245	0.7581	0.1427	0.6193	0.0912	0.8436	0.1607		0.5675	0.7713	1.0362	1.0803	1.0654	1.0413		100	100	100
	644			glycerophosphoethanolamine	GC/MS	37455	C01233		123874		2.46	2.26	0.92	1.02	3.03	2.98	2.42	1.42	3.44		0.0228	0.0112	0.0301	0.0219	0.4883	0.0746	0.6095	0.1483	0.0133	0.011	0.0018	0.0053	0.003	0.0016	0.0109	0.003	0.0009	0.0012		0.3929	0.8897	0.9656	1.3726	0.399	1.191		100	100	100
	645			glycerophosphorylcholine (GPC)	LC/MS pos	15990	C00670	SN-3-GLYCEROPHOSPHOCHOLINE	71920		1.23	1.54	1.24	0.7	1.64	2.34	1.76	1.31	2.3		0.0192	0.0099	0.0006	0.0016	0.01	0.0026	0.0441	0.0218	0.0003	0.001	0.0022	0.0058	0.0096	0.004	0.0004	0.0002	0.0023	0.0021		0.7768	1.1943	0.9593	1.2568	0.5465	1.2767		100	100	100
	678			1-oleoylglycerophosphoserine	LC/MS neg	19260			9547099		0.94	2.69	2.86	1.73	5.2	3	0.54	2.15	1.17		0.3739	0.0892	0.0891	0.0442	0.0754	0.0148	0.2567	0.0725	1.0514e-06	2.2427e-05	0.009	0.0101	0.2021	0.0481	0.0243	0.0057	0.4699	0.1007		0.2993	0.8064	0.2816	0.6045	0.5177	1.5556		20	60	0
	705		Choline metabolism	ethanolamine	GC/MS	1497	C00189	ETHANOL-AMINE	700		2.85	1.59	0.56	5.67	1.69	0.3	0.5	1.07	0.54		0.0279	0.0127	0.0576	0.0323	0.0181	0.0042	0.0123	0.0161	0.0546	0.0261	0.0144	0.0122	0.1226	0.0321	0.733	0.1047	0.1592	0.0419		0.4647	0.7389	1.325	1.4142	2.6355	0.7853		100	100	100
	711		Sphingolipid	phytosphingosine	LC/MS pos	1510	C12144	PHYTOSPINGOSINE	122121		0.27	0.7	2.59	0.36	2.73	7.47	0.74	0.44	0.33		0.0082	0.0056	0.2009	0.0862	0.0482	0.0098	0.044	0.0218	0.0831	0.0341	0.0087	0.0101	0.866	0.1558	0.1483	0.0269	0.4011	0.0893		1.8624	1.3068	0.5054	0.2248	0.6796	5.0756		100	100	100
	723		Sterols	ergosterol	GC/MS	27553	C01694	ERGOSTEROL	444679		6.52	5.98	0.92	4.3	3.86	0.9	1.52	1.04	1.57		0.0004	0.0007	0.0002	0.0006	0.4634	0.0716	0.0006	0.0043	0.0008	0.0017	0.6468	0.2067	0.0492	0.0141	0.6931	0.1005	0.0385	0.0133		0.183	1.0949	1.1933	1.2397	0.7874	0.7064		100	100	100
	734		Carnitine metabolism	acetylcarnitine	LC/MS pos	32198	C02571		1		0.59	1.47	2.5	1	2.28	2.29	0.59	3.27	1.93		0.0573	0.0198	0.0124	0.0114	0.0107	0.0027	0.6879	0.1635	0.0012	0.0024	0.0116	0.0115	0.1587	0.0393	0.0043	0.0013	0.0251	0.0095		0.775	1.1422	0.4567	1.4924	0.7731	1.7694		100	100	100
	735			hydroxybutyrylcarnitine*	LC/MS pos	43264			53481617		1.79	3.91	2.19	1.51	4.2	2.78	1.18	3.25	3.84		0.0376	0.0147	7.9561e-06	6.2503e-05	0.0055	0.0016	0.1015	0.0368	1.6783e-07	5.8155e-06	0.0018	0.0053	0.5198	0.1034	0.0007	0.0003	0.0003	0.0007		0.2978	1.163	0.5318	1.7283	0.4499	1.2505		20	100	100
	773		Fatty acid, Dicarboxylate	azelate (nonanedioate)	LC/MS neg	18362	C08261		2266		1.35	0.32	0.24	0.6	0.79	1.33	2.27	0.33	0.75		0.0498	0.0177	8.6312e-05	0.0005	1.2654e-05	2.3465e-05	0.0112	0.0161	0.3055	0.0958	0.489	0.1657	1.6277e-05	3.1739e-05	0.0002	0.0001	0.0556	0.0178		1.5948	0.509	2.1534	0.7091	0.9503	1.2607		100	100	100
	778			sebacate (decanedioate)	LC/MS neg	32398	C08277		5192		1.35	1.23	0.91	4.21	1.4	0.33	0.32	1.23	0.39		0.0587	0.0202	0.0633	0.0348	0.7446	0.1078	0.0181	0.0164	0.0561	0.0262	0.0289	0.0202	0.0247	0.0081	0.2415	0.0404	0.0582	0.0183		0.7635	0.9392	1.0344	1.2696	3.2149	1.0709		100	100	100
	781			undecanedioate	LC/MS neg	35671			15816		0.47	0.18	0.38	4.11	0.77	0.19	0.12	1.23	0.14		0.6207	0.1387	0.3967	0.1417	0.0001	9.5604e-05	0.0168	0.0164	0.3503	0.1053	0.0023	0.0059	0.0008	0.0006	0.2209	0.0375	0.0008	0.0012		1.6415	0.2982	0.7769	0.9533	6.7395	1.2645		60	40	100
	786			2-hydroxyglutarate	GC/MS	37253	C02630	CPD-381	43		4.27	2.28	0.53	2.72	2.48	0.91	1.57	0.82	1.29		0.013	0.0075	0.0433	0.0274	0.008	0.0021	0.0297	0.0184	0.0355	0.0204	0.572	0.1861	0.0157	0.0059	0.162	0.0287	0.0668	0.0204		0.3469	0.7916	1.4803	1.215	0.9423	0.8616		100	100	100
	797	Cofactors, Prosthetic Groups, Electron Carriers	CoA metabolism	pantothenate	LC/MS pos	1508	C00864	PANTOTHENATE	6613		3.2	1.73	0.54	1.68	3.98	2.37	1.9	0.33	0.63		0.0003	0.0005	0.0118	0.011	0.0113	0.0028	0.0246	0.0179	0.0001	0.0006	0.0029	0.0064	0.0112	0.0045	0.0019	0.0007	0.0732	0.0214		0.5601	0.969	1.79	0.5935	0.9415	2.2312		100	100	100
	802		Nicotinate and nicotinamide metabolism	nicotinamide	LC/MS pos	594	C00153	NIACINAMIDE	936		1.15	2.2	1.9	1.59	1.37	0.86	0.72	2.46	1.78		0.3461	0.0858	0.0298	0.0219	0.0087	0.0023	0.1248	0.0427	0.3189	0.0986	0.4893	0.1657	0.2448	0.0566	0.0012	0.0005	0.023	0.0092		0.7121	1.5634	0.8216	2.0202	1.1352	0.975		100	100	100
	803			nicotinamide adenine dinucleotide (NAD+)	LC/MS pos	5278	C00003	NAD	5893		1.54	8.27	5.38	3.65	9.35	2.56	0.42	4.15	1.74		0.1636	0.0457	0.0036	0.005	0.0015	0.0005	0.0133	0.0161	0.0025	0.0034	0.0064	0.009	0.0263	0.0084	0.0018	0.0007	0.0397	0.0136		0.1961	1.6211	0.3012	1.2494	0.7165	1.8339		100	100	100
	804			nicotinamide adenine dinucleotide phosphate (NADP+)	LC/MS pos	32380	C00006	NADP	5886		1.8	1.07	0.6	2.08	3.98	1.92	0.86	4.3	3.72		0.0673	0.0227	0.4386	0.1531	0.1256	0.0233	0.0973	0.0359	0.0385	0.0216	0.4035	0.1434	0.8569	0.1547	1.3942e-05	3.3064e-05	0.0117	0.0056		0.4908	0.5274	0.8815	3.7927	1.0201	1.9553		20	100	100
	807			nicotinamide ribonucleotide (NMN)	LC/MS pos	22152	C00455	NICOTINAMIDE_NUCLEOTIDE	14180		1.25	1.83	1.46	1.37	1.41	1.03	0.91	2.4	2.19		0.0362	0.0145	0.0002	0.0006	0.0038	0.0011	0.0055	0.0112	0.0669	0.0285	0.9677	0.2769	0.3572	0.0769	3.4849e-05	4.6534e-05	2.5734e-05	0.0002		0.6576	1.2014	0.8229	1.9743	0.9024	0.9299		20	100	100
	810			nicotinate	GC/MS	1504	C00253	NIACINE	938		2.3	1.85	0.8	3.22	6.5	2.02	0.72	2.68	1.92		0.0331	0.0139	0.0598	0.0333	0.0571	0.0115	0.0139	0.0161	0.0023	0.0033	0.0373	0.0233	0.1017	0.0274	0.0008	0.0004	0.0098	0.0052		0.3872	0.7164	0.8917	2.3901	1.2456	2.5176		100	100	100
	812			nicotinate ribonucleoside*	LC/MS pos	33471	C05841	NICOTINAMIDE_RIBOSE	161234		0.69	5.36	7.8	6.29	13.75	2.19	0.11	13.67	1.49		0.9817	0.2013	0.0072	0.0083	9.207e-06	1.8867e-05	0.0039	0.0108	0.0008	0.0017	0.015	0.0122	2.8764e-05	4.2491e-05	1.3847e-07	5.2399e-06	0.0595	0.0186		0.1927	1.0326	0.1323	1.8092	1.2115	2.6494		100	100	100
	827		Oxidative phosphorylation	methylphosphate	GC/MS	37070			13130		1.15	6.8	5.92	0.94	4.41	4.67	1.22	2.85	3.47		0.32	0.0807	0.0074	0.0083	9.2306e-05	7.4885e-05	0.5921	0.1446	0.0171	0.0132	0.0009	0.0043	0.3582	0.0769	0.0003	0.0001	0.0033	0.0024		0.4154	2.8248	0.4773	1.3611	0.3922	1.8322		100	100	100
	828			phosphate	GC/MS	11438	C00009	Pi	1061		1.52	1.16	0.76	1.27	1.33	1.05	1.19	0.96	1.14		0.0768	0.0248	0.321	0.1237	0.001	0.0004	0.1948	0.06	0.1506	0.0532	0.4483	0.1552	0.0191	0.0067	0.2437	0.0406	0.0479	0.0158		0.7562	0.8743	1.1507	1.1033	0.964	1.0078		100	100	100
	831		Carnitine metabolism	carnitine	LC/MS pos	15500	C00318	DL-CARNITINE	10917		2.55	4.09	1.6	1.6	3.36	2.1	1.59	1.65	2.63		3.9579e-05	0.0001	3.5896e-06	5.4903e-05	0.0002	0.0001	0.1069	0.0383	5.951e-06	9.5208e-05	0.01	0.0105	0.045	0.0133	0.0011	0.0004	0.0035	0.0026		0.3434	1.4032	0.8761	1.4464	0.5498	1.1524		100	100	100
	833		Riboflavin and FAD metabolism	flavin adenine dinucleotide (FAD)	LC/MS neg	2134	C00016	FAD	643975		0.92	1.15	1.25	1.55	2.52	1.62	0.6	4.72	2.81		0.7842	0.1687	0.3834	0.1382	0.1669	0.0295	0.177	0.0554	0.0361	0.0204	0.2428	0.0992	0.1147	0.0305	0.0001	0.0001	0.0045	0.0031		0.6049	0.6966	0.559	2.6395	0.9384	1.5226		20	80	20
	834			riboflavin (Vitamin B2)	LC/MS pos	1827	C00255	RIBOFLAVIN	493570		1.39	3.99	2.88	1.16	2.41	2.07	1.19	2.24	2.67		0.1196	0.0344	0.0007	0.0016	0.0011	0.0004	0.3617	0.0985	0.0094	0.0086	0.0094	0.0103	0.109	0.0292	4.3316e-06	2.0489e-05	8.6906e-05	0.0003		0.5582	2.2268	0.7745	1.7352	0.6498	1.3447		100	100	100
	835			flavin mononucleotide (FMN)	LC/MS neg	15797	C00061	FMN	710		3.93	7.87	2	1.21	4.65	3.85	3.25	1.3	4.24		2.0717e-06	1.687e-05	5.9066e-08	4.6402e-06	0.0002	0.0001	0.5906	0.1446	0.0019	0.0031	0.0021	0.0058	0.0021	0.0011	0.162	0.0287	0.0003	0.0007		0.2414	1.8988	0.9482	1.2351	0.2915	1.122		20	100	100
	846		Ascorbate metabolism	threonate	GC/MS	27738	C01620	L-THREONATE	151152		0.79	0.45	0.57	1.25	1.19	0.95	0.63	1.66	1.05		0.4841	0.1104	0.0173	0.0141	0.0023	0.0008	0.2338	0.0679	0.4694	0.1277	0.6572	0.2083	0.0045	0.0022	0.0047	0.0015	0.751	0.1475		1.0126	0.4567	0.802	1.3289	1.2678	1.2016		100	100	100
	878	Nucleotide	Purine metabolism	2'-deoxyadenosine	LC/MS pos	1553	C00559	DEOXYADENOSINE	13730		1.42	0.19	0.14	0.59	0.39	0.66	2.41	0.36	0.87		0.0327	0.0138	2.1213e-05	0.0001	0.0001	7.9013e-05	0.0723	0.0295	0.0011	0.0021	0.3016	0.116	0.0168	0.0061	2.4386e-05	4.1641e-05	0.9074	0.1704		1.8936	0.366	2.6958	0.9693	1.1201	0.7442		100	100	100
	879			2'-deoxyguanosine	LC/MS neg	1411	C00330	DEOXYGUANOSINE	187790		1.71	0.12	0.07	0.29	0.3	1.02	5.84	0.22	1.29		0.0078	0.0054	7.707e-06	6.2503e-05	9.6899e-06	1.8867e-05	0.0002	0.0022	0.0007	0.0015	0.9854	0.2809	2.8122e-05	4.2491e-05	5.1661e-07	7.5536e-06	0.1241	0.0334		2.7204	0.3131	4.6458	1.0267	0.7955	0.8105		100	100	100
	881			2'-deoxyinosine	LC/MS neg	15076	C05512		65058		13.01	0.7	0.05	3.3	2.06	0.63	3.94	0.28	1.11		9.9206e-07	1.1309e-05	0.0974	0.0472	1.8386e-05	2.8639e-05	0.0009	0.0054	0.0623	0.0279	0.1301	0.0598	0.0003	0.0002	7.8263e-05	6.8873e-05	0.5597	0.1157		0.3424	0.2411	4.4535	1.2515	1.1289	0.706		60	20	100
	886			adenine	GC/MS	554	C00147	ADENINE	190		1.14	1.2	1.05	2.5	1.75	0.7	0.46	1.75	0.8		0.2576	0.0667	0.2268	0.0943	0.5814	0.0878	0.0284	0.0184	0.0722	0.03	0.0008	0.0043	2.2286e-07	3.0775e-06	0.0005	0.0003	0.0247	0.0094		0.6657	0.7981	0.758	1.3249	1.6657	1.1669		100	100	100
	887			adenosine	LC/MS pos	555	C00212	ADENOSINE	60961		1.06	1.53	1.44	0.73	1.27	1.74	1.46	1.04	1.51		0.5294	0.1197	0.0428	0.0274	0.0053	0.0015	0.1983	0.0604	0.1719	0.0592	0.004	0.0076	0.0202	0.007	0.9372	0.1309	0.038	0.0132		0.9051	1.3869	0.9612	0.9968	0.658	1.146		100	100	100
	888			adenosine 2'-monophosphate (2'-AMP)	LC/MS neg	36815	C00946	CPD-3705	94136		0.47	0.28	0.59	0.8	0.96	1.2	0.59	0.98	0.58		0.1789	0.0493	0.0336	0.0231	0.1179	0.0222	0.9873	0.2177	0.8744	0.2084	0.8333	0.2483	0.045	0.0133	0.7271	0.1042	0.0011	0.0014		1.9407	0.536	0.9131	0.898	1.5529	1.866		100	80	100
	890			adenosine 3'-monophosphate (3'-AMP)	LC/MS pos	35142	C01367	CPD-3706	41211		3.89	3.17	0.82	3.14	2.78	0.88	1.24	0.34	0.41		0.0023	0.0025	0.004	0.0053	0.5271	0.0802	0.004	0.0108	0.0076	0.0076	0.594	0.1921	0.5027	0.1004	0.0138	0.0037	0.0244	0.0094		0.3497	1.1097	1.3603	0.456	1.0989	0.9719		60	100	100
	892			adenosine 5'-monophosphate (AMP)	LC/MS pos	32342	C00020	AMP	6083		10.69	1.22	0.11	9.3	6.23	0.67	1.15	1.31	1.51		0.0052	0.0041	0.357	0.1335	0.0034	0.0011	0.0061	0.0114	0.1696	0.0588	0.1924	0.0815	0.3259	0.0719	0.0458	0.0097	0.0088	0.0048		0.1168	0.1429	1.2485	1.6399	1.0867	0.7278		60	100	100
	893			adenosine-2',3'-cyclic monophosphate	LC/MS neg	37467	C02353		2024		0.48	0.21	0.43	0.67	0.93	1.38	0.72	1.18	0.85		0.0771	0.0248	0.0019	0.0031	0.1442	0.026	0.3137	0.0866	0.7396	0.1813	0.7052	0.22	0.2105	0.0496	0.3584	0.0565	0.5057	0.1066		1.9422	0.4048	0.9338	1.1036	1.306	1.8004		100	80	100
	895			adenylosuccinate	LC/MS neg	18360	C03794	ADENYLOSUCC	195		1.69	1.58	0.94	1.39	1.15	0.83	1.22	1.46	1.78		0.0694	0.023	0.1004	0.0484	0.7402	0.1078	0.2264	0.0664	0.4263	0.1176	0.5277	0.1741	0.3676	0.0783	0.0353	0.0078	0.0287	0.0103		0.5648	0.894	0.9545	1.3922	0.7828	0.6522		20	100	100
	897			allantoin	GC/MS	1107	C02350	ALLANTOIN	204		7.27	1.98	0.27	7.97	3.88	0.49	0.91	1.42	1.3		0.0096	0.0062	0.0453	0.0281	0.0006	0.0003	0.0084	0.0144	0.0192	0.0146	0.0293	0.0202	0.8376	0.1526	0.0738	0.0149	0.2084	0.0521		0.1785	0.3543	1.2974	1.8485	1.4228	0.6934		40	100	100
	898			guanine	GC/MS	418	C00242	GUANINE	764		0.54	1.06	1.97	0.18	0.45	2.46	2.95	0.31	0.91		0.0571	0.0198	0.6044	0.197	0.0061	0.0017	0.0004	0.0043	0.0464	0.024	0.1345	0.0606	0.0005	0.0004	0.0005	0.0002	0.5334	0.1107		2.4031	2.542	1.2931	0.4002	0.4384	1.0774		100	100	100
	899			guanosine	LC/MS pos	1573	C00387	GUANOSINE	6802		0.73	0.6	0.83	0.17	0.5	2.95	4.34	0.48	2.08		0.0963	0.0292	0.015	0.0128	0.1404	0.0254	7.7594e-05	0.0016	0.0202	0.0152	0.0062	0.009	0.0004	0.0003	0.001	0.0004	0.01	0.0052		1.8154	1.0964	1.3283	0.6348	0.3059	0.9024		100	100	100
	900			guanosine 5'- diphosphate (GDP)	LC/MS neg	2848	C00035	GDP	8977		3.84	1.5	0.39	0.67	1.92	2.87	5.76	0.49	2.82		0.0007	0.0011	0.087	0.0435	0.0005	0.0002	0.1611	0.0517	0.0329	0.0201	0.0068	0.0092	0.001	0.0006	0.0069	0.002	0.0067	0.004		0.6748	1.011	2.594	1.2684	0.4502	1.2937		100	100	100
	901			guanosine 5'- monophosphate (5'-GMP)	LC/MS neg	2849	C00144	GMP	6804		1.69	0.79	0.47	2.72	1.09	0.4	0.62	0.64	0.4		0.1028	0.0305	0.9604	0.2754	0.0142	0.0034	0.0318	0.0184	0.3652	0.1077	0.0143	0.0122	0.1243	0.0324	0.0342	0.0076	0.01	0.0052		0.864	0.6859	1.4637	0.9347	2.3484	0.9395		80	80	100
	902			guanosine-2',3'-cyclic monophosphate	LC/MS neg	37139	C06194		92823		0.75	0.27	0.37	0.95	1.17	1.23	0.78	0.5	0.39		0.6442	0.1429	0.0133	0.0119	0.0012	0.0004	0.7334	0.1723	0.7668	0.1866	0.9416	0.2723	0.1714	0.0418	0.0128	0.0035	0.0015	0.0017		1.6113	0.4407	1.2017	0.6045	1.5363	1.882		100	100	100
	904			hypoxanthine	GC/MS	3127	C00262	HYPOXANTHINE	790		2.04	0.89	0.44	0.71	0.97	1.37	2.88	0.67	1.93		0.0112	0.0068	0.6155	0.199	0.0048	0.0014	0.1131	0.0401	0.9551	0.2206	0.0788	0.0402	0.0009	0.0006	0.087	0.0171	0.0029	0.0024		0.9629	0.856	1.9598	1.3109	0.6805	0.9342		100	100	100
	905			inosine	LC/MS neg	1123	C00294	INOSINE	6021		16.26	5.74	0.35	3.58	5.35	1.49	4.54	0.69	3.14		0.0002	0.0004	0.0017	0.0029	3.4683e-06	1.2589e-05	0.0052	0.0112	0.0019	0.0031	0.0864	0.043	0.0012	0.0008	0.0201	0.005	0.0028	0.0023		0.1761	1.0109	2.8633	1.9793	0.6312	0.9428		100	100	100
	907			N1-methyladenosine	LC/MS pos	15650	C02494		27476		3.01	0.72	0.24	1.71	1.94	1.13	1.77	0.49	0.87		0.0002	0.0004	0.0767	0.0402	3.9551e-07	3.8504e-06	0.0088	0.0145	0.0429	0.0227	0.8021	0.2441	0.0003	0.0002	0.0001	8.7839e-05	0.0732	0.0214		0.6626	0.4758	1.9975	0.9797	1.1302	1.2823		80	100	100
	908			N1-methylguanosine	LC/MS pos	31609			96373		2.69	0.75	0.28	1.13	1.42	1.26	2.39	0.7	1.66		0.0045	0.0038	0.378	0.1368	0.0002	0.0001	0.4021	0.1063	0.1385	0.0495	0.2312	0.0949	5.21e-05	6.5124e-05	0.0078	0.0022	0.002	0.0019		0.7046	0.5254	1.8944	1.317	0.7935	0.9987		100	80	100
	910			N2,N2-dimethylguanosine	LC/MS pos	35137			92919		3.74	0.67	0.18	1.81	1.37	0.76	2.07	0.42	0.87		0.0098	0.0062	0.7397	0.2288	0.0001	7.9013e-05	0.0666	0.0286	0.1701	0.0588	0.0717	0.0379	0.0003	0.0002	1.4005e-05	3.3064e-05	0.2557	0.0618		0.6824	0.4562	2.5518	1.0656	1.2319	0.9338		100	80	100
	914			urate	GC/MS	1604	C00366	URATE	1175		1.48	1.59	1.07	0.86	1.62	1.89	1.73	2.82	4.87		0.8229	0.1744	0.1408	0.0643	0.2209	0.0377	0.6451	0.1551	0.6174	0.1556	0.3867	0.1387	0.8836	0.1573	0.0454	0.0097	0.0109	0.0054		0.7317	1.1631	1.0843	3.0535	0.627	1.1845		80	100	60
	915			xanthine	GC/MS	3147	C00385	XANTHINE	1188		4.64	1.72	0.37	2.99	3.69	1.24	1.55	0.84	1.31		0.0179	0.0096	0.0735	0.0393	0.0004	0.0002	0.0325	0.0184	0.0241	0.0161	0.3459	0.1299	0.0254	0.0082	0.3138	0.0505	0.0038	0.0027		0.3009	0.5184	1.3955	1.1742	0.8986	1.1103		100	100	100
	916			xanthosine	LC/MS pos	15136	C01762	XANTHOSINE	64959		0.89	0.71	0.8	1.93	1.02	0.53	0.46	1.93	0.89		0.7719	0.1667	0.7654	0.2349	0.3021	0.0494	0.0561	0.0259	0.559	0.1466	0.0349	0.0227	0.0122	0.0048	0.0061	0.0018	0.7513	0.1475		0.7492	0.5306	0.6668	1.289	1.4464	0.7635		20	60	100
	918			8-hydroxyguanine	LC/MS neg	38672	C20155		65154		0.67	1.57	2.33	0.67	0.75	1.12	1	1	1		0.3739	0.0892	0.0861	0.0433	0.0032	0.001	0.3739	0.0997	0.5815	0.15	0.3739	0.1366								0.746	1.1748	0.5035	0.5035	0.5035	0.5617		20	100	20
	919			guanosine 3'-monophosphate (3'-GMP)	LC/MS neg	39786			3522		3.34	0.67	0.2	0.89	1.31	1.47	3.77	0.7	2.64		0.0134	0.0075	0.5732	0.19	0.0006	0.0003	0.9155	0.2056	0.8794	0.2084	0.8018	0.2441	0.0064	0.003	0.1983	0.034	0.0718	0.0212		0.7353	0.4939	2.4575	1.7205	0.6524	0.9602		60	60	100
	924			2'-O-methyladenosine	LC/MS pos	42607			102213		0.49	0.53	1.09	0.27	0.34	1.25	1.78	0.64	1.13		0.0005	0.0007	0.0006	0.0015	0.4712	0.0725	0.0021	0.0079	0.0025	0.0034	0.4655	0.159	0.0419	0.0125	0.0173	0.0045	0.5051	0.1066		2.3757	1.2612	1.1542	0.7343	0.6477	0.8112		100	100	100
	931		Pyrimidine metabolism	2'-deoxycytidine	LC/MS pos	15949	C00881	DEOXYCYTIDINE	13711		0.12	0.12	1.03	0.55	0.22	0.41	0.22	1.66	0.36		1.8229e-05	0.0001	1.3912e-05	9.1081e-05	0.9315	0.1319	0.0673	0.0286	0.0007	0.0016	0.0327	0.0217	0.0036	0.0018	0.0496	0.0104	0.0163	0.0069		5.7337	0.6963	0.6767	1.1216	3.1471	1.2838		100	100	100
	933			2'-deoxyuridine	LC/MS neg	1412	C00526	DEOXYURIDINE	13712		3.53	0.68	0.19	0.7	1.09	1.55	5.04	0.29	1.47		0.001	0.0014	0.1762	0.0769	3.4626e-05	4.086e-05	0.2112	0.0631	0.6137	0.1552	0.04	0.0242	8.1332e-06	2.0868e-05	0.0001	9.2254e-05	0.0534	0.0172		0.7995	0.5432	2.8186	0.8243	0.5596	0.8691		60	20	100
	941			5-methyluridine (ribothymidine)	LC/MS neg	35136			445408		7.65	1.01	0.13	1.17	2.23	1.9	6.52	0.21	1.35		5.7353e-05	0.0002	0.8803	0.2561	5.332e-06	1.497e-05	0.46	0.1175	0.0635	0.028	0.1311	0.0598	2.2681e-05	3.9591e-05	6.5966e-05	6.2405e-05	0.1952	0.05		0.615	0.6182	4.7033	0.9773	0.7218	1.3717		80	80	100
	943			cytidine	LC/MS pos	514	C00475	CYTIDINE	6175		0.24	0.41	1.69	1.65	0.7	0.42	0.15	5.02	0.74		0.0028	0.0027	0.0258	0.0199	0.0042	0.0012	0.0863	0.0333	0.3526	0.1054	0.0064	0.009	4.7232e-05	6.0593e-05	5.402e-06	2.2713e-05	0.2066	0.0521		1.3206	0.5405	0.3195	1.6028	2.1795	0.9232		100	100	100
	945			cytidine-3'-monophosphate (3'-CMP)	LC/MS pos	2959	C05822		66535		0.43	1.02	2.36	0.8	1.3	1.64	0.54	0.84	0.46		0.1011	0.0303	0.6581	0.2097	0.0076	0.002	0.8589	0.1958	0.379	0.1084	0.1248	0.0585	0.0253	0.0082	0.5878	0.0876	0.0013	0.0015		1.3897	1.4141	0.5992	0.5031	1.1054	1.8125		100	100	80
	946			cytosine	GC/MS	573	C00380	CYTOSINE	597		0.7	0.84	1.19	0.51	0.69	1.34	1.36	0.7	0.96		0.0309	0.0134	0.2723	0.1103	0.2595	0.0428	0.0024	0.0087	0.0589	0.0269	0.1545	0.068	0.0103	0.0042	0.0088	0.0025	0.5306	0.1105		1.6837	1.408	1.18	0.8274	0.8659	1.1595		100	100	100
	947			cytosine-2',3'-cyclic monophosphate	LC/MS neg	37465	C02354		417654		0.41	0.14	0.34	0.41	0.6	1.45	1	1.09	1.1		0.0464	0.0167	0.002	0.0031	0.0574	0.0115	0.0453	0.0222	0.224	0.0739	0.5221	0.1731	0.772	0.1436	0.6028	0.0895	0.7923	0.1532		2.0054	0.2787	0.8308	0.9092	0.8267	1.1967		100	0	100
	953			pseudouridine	LC/MS pos	33442	C02067		15047		4.08	1.29	0.32	1.45	1.87	1.28	2.81	0.48	1.35		0.0002	0.0003	0.1198	0.0566	2.3057e-06	1.1223e-05	0.042	0.0218	0.0068	0.0071	0.072	0.0379	1.9203e-06	7.8011e-06	2.7511e-05	4.1641e-05	0.007	0.0041		0.5968	0.7714	2.4361	1.1737	0.8675	1.1141		100	100	100
	954			thymidine	LC/MS neg	39539	C00214	THYMIDINE	5789		2.06	0.2	0.1	0.91	0.43	0.47	2.27	0.31	0.7		0.005	0.004	0.0003	0.0009	0.0003	0.0002	0.6171	0.1495	0.0104	0.009	0.0293	0.0202	0.0098	0.0041	8.9178e-06	3.0678e-05	0.2081	0.0521		1.5215	0.3087	3.1293	0.9711	1.3793	0.6525		100	100	100
	956			thymine	GC/MS	604	C00178	THYMINE	1135		3.17	1.32	0.42	1.33	1.93	1.45	2.38	0.62	1.48		0.0002	0.0003	0.3119	0.1223	0.0058	0.0016	0.1232	0.0424	0.0038	0.0048	0.0446	0.0258	0.0004	0.0004	0.0006	0.0003	0.0192	0.008		0.5954	0.7865	1.8861	1.1719	0.7921	1.1465		100	100	100
	957			uracil	GC/MS	605	C00106	URACIL	1174		3.55	1.18	0.33	1.97	2.48	1.26	1.8	0.81	1.45		0.0167	0.0091	0.2223	0.093	0.0008	0.0004	0.0566	0.0259	0.036	0.0204	0.4092	0.1441	0.0008	0.0006	0.0891	0.0175	0.008	0.0045		0.442	0.5237	1.5712	1.2677	0.8729	1.0964		100	100	100
	958			uridine	LC/MS neg	606	C00299	URIDINE	6029		2.51	1.44	0.57	1.02	1.66	1.62	2.47	0.52	1.27		0.0042	0.0038	0.0765	0.0402	4.8642e-05	5.1194e-05	0.6655	0.1588	0.032	0.0199	5.0303e-05	0.0013	9.6409e-07	5.8748e-06	3.9871e-05	4.7888e-05	0.0147	0.0065		0.7186	1.0316	1.807	0.9328	0.733	1.1895		100	100	100
	961			uridine-2',3'-cyclic monophosphate	LC/MS neg	37137	C02355		439715		0.22	0.14	0.62	0.64	0.8	1.26	0.35	1.73	0.61		0.0197	0.0101	0.0118	0.011	0.3739	0.0587	0.5621	0.1401	0.7714	0.187	0.8205	0.2463	0.0126	0.0049	0.0826	0.0164	0.1426	0.038		1.7734	0.2486	0.3989	0.692	1.13	1.4207		100	0	40
	962			uridine monophosphate (5' or 3')	LC/MS neg	39892		UMP	6030		0.76	0.92	1.21	0.38	0.67	1.75	2	0.73	1.45		0.2208	0.0588	0.7966	0.2402	0.1638	0.0291	0.0015	0.0069	0.107	0.0405	0.037	0.0233	0.0016	0.001	0.0461	0.0097	0.053	0.0171		1.4351	1.3243	1.091	0.7925	0.5458	0.9547		100	100	100
	963			beta-alanine	GC/MS	55	C00099	B-ALANINE	239		1.66	5.28	3.18	3.93	7.02	1.78	0.42	4.54	1.92		0.1067	0.0315	0.0078	0.0085	5.3264e-05	5.2208e-05	0.0141	0.0161	0.0035	0.0046	0.0792	0.0402	0.0004	0.0003	3.6892e-05	4.6534e-05	0.0071	0.0041		0.2366	1.2485	0.3931	1.785	0.9308	1.6607		100	100	100
	972	Peptide 缩氨酸	gamma-glutamyl	gamma-glutamylglutamate	LC/MS pos	36738	C05282		92865		0.47	0.46	0.98	0.31	1.18	3.78	1.51	1.16	1.76		0.0461	0.0167	0.0361	0.0245	0.9731	0.1373	0.0065	0.0117	0.4179	0.1158	7.7141e-05	0.0015	0.2658	0.0608	0.5333	0.0804	0.0525	0.0171		1.5777	0.7264	0.7433	0.8651	0.4915	1.8579		100	100	60
	977			gamma-glutamylleucine	LC/MS pos	18369			151023		1.5	0.7	0.47	1.1	1.23	1.12	1.36	0.78	1.06		0.0904	0.0279	0.3444	0.1301	0.0003	0.0002	0.6385	0.1541	0.3645	0.1077	0.6293	0.2019	0.1427	0.0366	0.0967	0.0184	0.5995	0.1219		0.7636	0.5333	1.1425	0.8947	0.8405	0.9395		60	20	100
	979			gamma-glutamylmethionine	LC/MS pos	37539			7009567		1.02	0.88	0.86	0.91	0.93	1.02	1.12	1.46	1.64		0.7961	0.1706	0.5651	0.1889	0.3175	0.0513	0.704	0.166	0.6355	0.1595	0.8301	0.2483	0.4326	0.0897	0.0667	0.0136	0.0244	0.0094		0.8935	0.7841	0.9132	1.3364	0.8135	0.8299		60	60	80
	981			gamma-glutamylthreonine*	LC/MS pos	33364					5.09	3.39	0.67	5.87	1.76	0.3	0.87	1.41	1.22		2.9226e-05	0.0001	0.0009	0.0019	0.0289	0.0063	0.0168	0.0164	0.3794	0.1084	0.0397	0.0242	0.8966	0.1584	0.0557	0.0115	0.4045	0.0896		0.1865	0.6319	0.9495	1.3341	1.0954	0.3275		20	100	100
	986		Dipeptide	valylglycine	LC/MS pos	40475			136487		0.28	0.77	2.75	0.61	1.12	1.83	0.46	0.94	0.43		0.0095	0.0062	0.6094	0.1978	9.7726e-05	7.6813e-05	0.2286	0.0667	0.4977	0.1327	0.0145	0.0122	0.0047	0.0023	0.6083	0.0899	0.0032	0.0024		1.6013	1.2356	0.4491	0.4202	0.9826	1.8003		100	100	100
	1002			alanylleucine	LC/MS pos	37093			259583		2.43	4.91	2.02	1.93	4.11	2.12	1.26	0.59	0.74		0.026	0.012	0.0045	0.0058	0.001	0.0004	0.0754	0.0304	0.0055	0.0061	0.0209	0.016	0.2682	0.0611	0.0414	0.0089	0.3272	0.0765		0.3938	1.9335	0.9566	0.5606	0.762	1.6173		100	100	100
	1031			glycylisoleucine	LC/MS pos	36659			88079		0.2	0.88	4.5	1.34	1.1	0.82	0.15	4.49	0.65		0.0005	0.0007	0.857	0.2512	1.4381e-05	2.3709e-05	0.2264	0.0664	0.4878	0.1306	0.4007	0.143	1.7419e-05	3.266e-05	1.4854e-05	3.3064e-05	0.0701	0.0208		1.1582	1.0198	0.2268	1.0192	1.5562	1.2786		100	100	100
	1032			glycylleucine	LC/MS pos	34398	C02155		92843		0.26	1.19	4.57	0.73	0.71	0.97	0.35	1.5	0.53		0.0025	0.0025	0.3379	0.1283	5.5279e-06	1.497e-05	0.3103	0.0861	0.256	0.0836	0.8975	0.2634	0.0039	0.002	0.0311	0.007	0.0268	0.0099		1.828	2.1759	0.4763	0.7142	1.3424	1.2966		100	100	100
	1041			glycylvaline	LC/MS pos	18357			97417		0.38	0.86	2.27	1.82	1.49	0.82	0.21	3.21	0.67		0.0688	0.0229	0.8352	0.2458	0.0005	0.0002	0.0667	0.0286	0.1535	0.0537	0.3817	0.1381	4.0804e-05	5.3762e-05	4.716e-05	4.9571e-05	0.067	0.0204		1.0069	0.8675	0.382	1.2278	1.828	1.4975		100	100	100
	1066			leucylglycine	LC/MS pos	40045			79070		0.42	0.73	1.71	1.51	1.3	0.87	0.28	1.81	0.51		0.0342	0.0141	0.3209	0.1237	0.239	0.0401	0.1123	0.04	0.2348	0.0771	0.3519	0.131	0.0002	0.0002	0.0973	0.0184	0.0254	0.0095		0.7942	0.5759	0.3369	0.6087	1.1954	1.0363		100	40	20
	1084			isoleucylglycine	LC/MS pos	40008			342532		0.2	0.57	2.79	1.96	1.53	0.78	0.1	3.72	0.39		0.0078	0.0054	0.335	0.1278	0.0095	0.0025	0.0616	0.0276	0.2084	0.0698	0.3692	0.1361	0.0002	0.0002	0.0031	0.0011	0.0029	0.0024		1.1777	0.6732	0.2412	0.8979	2.3098	1.8049		100	100	80
	1103			lysylleucine	LC/MS pos	40020			4682588		0.62	1.27	2.07	1.64	2.33	1.42	0.38	2.53	0.96		0.5698	0.1284	0.2167	0.092	0.003	0.0009	0.1709	0.0543	0.0271	0.0175	0.1764	0.0756	0.0297	0.0095	0.0253	0.0059	0.9498	0.1764		0.5935	0.7565	0.3661	0.9272	0.9705	1.3799		20	100	40
	1110			valylleucine	LC/MS pos	39994			352039		2.15	3.53	1.64	1.25	3.27	2.61	1.71	0.45	0.77		0.0369	0.0146	0.0086	0.009	0.0306	0.0066	0.4302	0.1132	0.0107	0.0091	0.0136	0.0122	0.0676	0.0188	0.0275	0.0063	0.4766	0.1015		0.4865	1.7163	1.0447	0.4668	0.6096	1.59		100	100	100
	1135			phenylalanylglycine	LC/MS pos	41370			98207		0.65	1.57	2.41	0.55	0.85	1.54	1.18	2.49	2.94		0.1426	0.0402	0.0797	0.0406	0.0012	0.0005	0.063	0.0276	0.5915	0.1513	0.0927	0.0451	0.3721	0.0785	0.0005	0.0002	0.0019	0.0019		1.1333	1.781	0.7382	1.8393	0.6246	0.9603		100	100	100
	1218			tryptophylglycine	LC/MS pos	43028			263471		4.05	2.43	0.6	0.93	1.35	1.45	4.35	0.7	3.06		3.2973e-05	0.0001	0.0027	0.0038	0.0236	0.0053	0.7565	0.1764	0.1205	0.0441	0.044	0.0257	3.5549e-06	1.1553e-05	0.0807	0.0161	0.0008	0.0012		0.4769	1.1586	1.9295	1.357	0.4439	0.6445		40	100	100
	1223			pro-hydroxy-pro	LC/MS pos	35127			11673055		1.26	0.82	0.65	0.42	0.76	1.79	2.99	2.2	6.59		0.2545	0.0662	0.9741	0.2763	0.01	0.0026	0.1299	0.0438	0.8774	0.2084	0.0024	0.0059	6.2367e-05	7.2389e-05	1.9902e-05	3.8302e-05	3.803e-06	5.277e-05		1.01	0.8292	1.2756	2.8069	0.4262	0.7646		100	100	100
	1258	Hormone metabolism	Ethylene metabolism	1-aminocyclopropanecarboxylic acid	GC/MS	38098	C01234	CPD-68	535		1.57	82.54	52.45	20.05	134.03	6.69	0.08	0.77	0.06		0.2005	0.0544	1.862e-06	4.876e-05	2.8426e-05	3.5707e-05	0.3256	0.0895	1.8175e-07	5.8155e-06	0.0123	0.0119	0.5496	0.108	0.4677	0.0714	0.4118	0.0902		0.5113	42.2024	0.8046	0.6177	10.2507	68.5275		100	100	80
	1259			cyano-alanine	GC/MS	35660	C02512	CPD-603	13538		2.24	0.6	0.27	2.2	0.92	0.42	1.02	0.66	0.67		0.039	0.015	0.8339	0.2458	2.59e-05	3.4778e-05	0.0431	0.0218	0.4711	0.1277	0.0062	0.009	0.839	0.1526	0.0209	0.0051	0.1187	0.0321		0.9002	0.5427	2.0167	1.3301	1.984	0.8266		100	100	100
	1285	Secondary metabolism	Alkaloids	tyrosol	LC/MS neg	41515	C06044		10393		10.52	0.72	0.07	1.18	0.72	0.61	8.92	0.07	0.61		2.9911e-05	0.0001	0.3739	0.1366	7.694e-05	6.556e-05	0.4914	0.1245	0.3739	0.108	0.0895	0.0443	2.274e-05	3.9591e-05	7.694e-05	6.8873e-05	0.0895	0.0251		0.2196	0.1587	2.3096	0.1587	0.259	0.1587		20	0	100
	1298		Benzenoids	4-methoxybenzoate	GC/MS	37421	C02519		7478		0.82	0.62	0.75	1.28	0.81	0.64	0.64	11.11	7.16		0.7	0.1535	0.2138	0.0913	0.1862	0.0324	0.9747	0.2157	0.6082	0.1545	0.6827	0.2138	0.7595	0.1427	2.5516e-05	4.1641e-05	0.0016	0.0017		0.3339	0.2055	0.2744	3.0495	0.426	0.2713		40	0	40
	1308			mandelate	GC/MS	22160	C01984		1292		2.95	2.72	0.92	8.73	2.15	0.25	0.34	5.39	1.83		0.0395	0.0151	0.0317	0.022	0.7444	0.1078	0.0038	0.0108	0.0542	0.0261	0.0014	0.0053	0.017	0.0061	0.0025	0.0009	0.1055	0.029		0.3365	0.9144	0.9942	5.3629	2.937	0.7231		100	100	100
	1468		Phenylpropanoids	m-tyramine	LC/MS pos	39581			11492		9.96	0.89	0.09	1.93	0.59	0.31	5.17	4.45	23		0.1143	0.0332	0.8233	0.2446	0.1002	0.0191	0.2492	0.0714	0.291	0.0917	0.0733	0.0382	0.2883	0.0648	0.1172	0.0218	0.0042	0.0029		0.1164	0.1033	1.1592	5.1571	0.2242	0.0692		60	20	60
	1534	Xenobiotics 异源物质	Chemicals	2-aminophenol	LC/MS pos	38109	C01987		5801		170.07	7.05	0.04	1.03	2.28	2.21	165.31	0.06	9.88		1.2995e-07	3.7036e-06	0.0008	0.0018	3.111e-05	3.7858e-05	0.3739	0.0997	0.2881	0.0913	0.3136	0.1201	2.0944e-09	1.021e-07	0.003	0.001	0.041	0.0138		0.1528	1.0774	25.9862	1.5527	0.1572	0.3477		0	100	100
[truncated: 14 more columns]

## Sheet: Table S2
Supplementary TableS2: The scaled imputed data of identified mebolites in all samples															CLIENT_IDENTIFIER	1	2	3	4	5	6	7	8	9	10	11	12	13	14	15	16	17	18	19	20	21	22	23	24	25	26	27	28	29	30
															PROTEIN_CONC_UG_UL		0.5271	0.4777	0.5489	0.418	0.6914	0.8235	0.5719	0.6236	0.7167	0.7523	0.6834	0.7615	0.7776	0.5455	0.3697	0.5214	0.4708	0.5662	0.3835	0.534	0.6523	0.7385	0.7397	0.6558	0.1089	0.1445	0.0951	0.0928	0.0871
															RUN_DAY	1	1	1	1	1	1	1	1	1	1	1	1	1	1	1	1	1	1	1	1	1	1	1	1	1	1	1	1	1	1
															SAMPLE_GROUP	T V-PO	T V-PO	T V-PO	T V-PO	T V-PO	PO-DS	PO-DS	PO-DS	PO-DS	PO-DS	TV-DS	TV-DS	TV-DS	TV-DS	TV-DS	PO	PO	PO	PO	PO	DS	DS	DS	DS	DS	TV	TV	TV	TV	TV
															SAMPLE_WEIGHT_MG	103	121	105	98	113	97	94	119	126	123	130	130	130	117	127	87	76	76	87	83	91	94	84	91	82	96	86	86	98	94
															TEST_GROUP	TV_PO	TV_PO	TV_PO	TV_PO	TV_PO	PO_DS	PO_DS	PO_DS	PO_DS	PO_DS	TV_DS	TV_DS	TV_DS	TV_DS	TV_DS	PO	PO	PO	PO	PO	DS	DS	DS	DS	DS	TV	TV	TV	TV	TV
PATHWAY ORDER	Alpha	COMP ID	PLATFORM	CHEMICAL ID	RI	MASS	CAS	PlantCyc	KEGG	HMDB	PUBCHEM	CHEMSPIDER	SUPER PATHWAY	SUB PATHWAY	BIOCHEMICAL	SH-SJTU-03930	SH-SJTU-03931	SH-SJTU-03932	SH-SJTU-03933	SH-SJTU-03934	SH-SJTU-03935	SH-SJTU-03936	SH-SJTU-03937	SH-SJTU-03938	SH-SJTU-03939	SH-SJTU-03940	SH-SJTU-03941	SH-SJTU-03942	SH-SJTU-03943	SH-SJTU-03944	SH-SJTU-03945	SH-SJTU-03946	SH-SJTU-03947	SH-SJTU-03948	SH-SJTU-03949	SH-SJTU-03950	SH-SJTU-03951	SH-SJTU-03952	SH-SJTU-03953	SH-SJTU-03954	SH-SJTU-03955	SH-SJTU-03956	SH-SJTU-03957	SH-SJTU-03958	SH-SJTU-03959
206	1	40506	LC/MS Pos	100003263	1322	143.2	7663-77-6				82111	74106	Amino acid	Glutamate family (alpha-ketoglutarate derived)	1-(3-aminopropyl)-2-pyrrolidone	1.5639	1.423	1.9186	4.0891	2.1296	0.3284	0.7736	0.4637	0.8421	1.254	2.5307	2.9144	2.7983	3.4291	3.6862	0.2816	1.3292	0.2816	0.2816	0.4362	0.7588	1	0.5153	0.506	0.9144	0.2816	0.8085	0.2816	0.2816	0.7848
1258	2	38098	GC/MS	100002230	1252	202.1	22059-21-8	CPD-68	C01234		535	520	Hormone metabolism	Ethylene metabolism	1-aminocyclopropanecarboxylic acid	73.0756	71.6501	66.9431	46.2178	84.7509	0.5852	0.5304	0.3174	1.0818	0.5738	35.8552	39.9695	43.7162	38.0014	53.4697	0.5495	48.967	0.3174	0.6117	0.8082	1.0491	0.7004	0.6627	0.3174	1.2933	0.397	0.4662	0.3845	0.358	0.9509
589	3	27447	LC/MS Neg	100001040	6226	279.2	2277-28-3				5283469	4446589	Lipids	Glycerolipids	1-linoleoylglycerol (18:2)	1.0531	1.2744	1.1539	1.0497	0.7396	0.9078	0.9018	1.2282	0.6435	1.1875	0.3421	0.7102	1.4649	1.4909	1.2762	0.196	0.2293	0.196	1	0.2304	0.196	0.196	0.196	0.196	0.196	0.196	0.196	0.196	0.196	0.196
619	4	34419	LC/MS Neg	100001395	5844	594			C04100	HMDB10386	11988421	10160888	Lipids	Phospholipids	1-linoleoyl-GPC (18:2)	2.9322	0.9072	1.9799	1.5366	1.3121	1.0998	1.8214	0.763	1.5253	2.2426	1.0236	0.6799	2.9572	2.5516	0.9977	0.3259	0.3821	0.2695	0.5332	0.4415	0.4823	1.6272	0.8712	1.0623	1.0023	0.1478	0.3485	0.1478	0.4314	0.1478
620	5	32635	LC/MS Neg	100001570	5725	476.3				HMDB11507	52925130	21403170	Lipids	Phospholipids	1-linoleoyl-GPE (18:2)*	3.4134	1.3926	2.2945	2.5158	1.4648	1.3463	2.0142	1.0941	1.9421	3.057	0.9353	1.0647	3.5888	2.8216	1.9408	0.4397	0.5553	0.3955	0.792	0.4996	0.2215	1.2681	0.6608	0.8136	0.6539	0.1157	0.1713	0.0783	0.4225	0.1017
621	6	36594	LC/MS Neg	100001778	5487	595.3							Lipids	Phospholipids	1-linoleoyl-GPI* (18:2)*	2.7204	0.8591	1.6501	2.7545	1.2591	1.2727	1.3018	0.6492	2.5454	2.2046	1.0984	1.6782	3.3834	2.2659	1.9339	0.0993	0.3497	0.1298	0.3141	0.1423	0.324	0.6469	0.9016	0.6505	0.5649	0.0993	0.242	0.0993	0.0993	0.0993
625	7	35628	LC/MS Neg	100001569	5928	478.3	89576-29-4			HMDB11506	9547071	7826021	Lipids	Phospholipids	1-oleoyl-GPE (18:1)	2.902	1.8832	1.3847	0.8619	1.2073	1.9773	0.9388	1.3707	0.791	1.0233	0.4184	0.3082	1.2601	1.1401	0.9446	0.2079	1.042	0.2079	0.2079	0.2079	0.3447	1.3979	0.8749	0.9767	0.8209	0.2079	0.2079	0.2079	0.2079	0.2079
626	8	36602	LC/MS Neg	100001777	5577	597.4							Lipids	Phospholipids	1-oleoyl-GPI (18:1)*	1.7099	0.2615	0.7625	1	1.3648	0.5671	0.5988	0.2615	1.098	0.9299	0.2615	0.3614	1.7188	0.8837	0.9433	0.2615	0.2615	0.2615	0.2615	0.2615	0.2615	1.1559	1.2604	1.1042	1.0255	0.2615	0.2615	0.2615	0.2615	0.2615
678	9	19260	LC/MS Neg	100000630	5607	522.3					9547099	7826049	Lipids	Phospholipids	1-oleoylglycerophosphoserine	1.7565	1.5453	1.9267	1.2115	1.3382	0.6745	0.4795	0.2816	0.7569	0.8302	0.2816	0.2816	1.3842	1.2273	0.8572	0.2816	1.1428	0.2816	0.2816	0.6012	0.2816	0.2816	0.2816	0.2816	0.2816	0.2816	0.2816	0.2816	0.2816	0.3702
630	10	35631	LC/MS Neg	100001567	5940	452.3		2-Lysophosphatidylcholines		HMDB11503	9547069	7826019	Lipids	Phospholipids	1-palmitoyl-GPE (16:0)	1.0816	0.488	0.8065	1.094	0.3731	1.2646	1.4289	1.1939	1.6434	2.5753	0.3975	0.4424	1.4339	1.0527	0.7916	0.4586	0.2865	0.4512	1	0.5656	0.6751	2.7134	1.648	1.2798	1.5898	0.1175	0.1175	0.1175	0.5801	0.1175
463	11	33971	LC/MS Neg	100001278	5558	267.3	29743-97-3			HMDB60038	5312435	4471860	Lipids	Free fatty acid	10-heptadecenoate (17:1n7)	0.8056	1.326	1.0985	2.7078	1.0977	1.0519	0.771	0.8837	1.1587	0.9338	0.4205	0.529	2.2035	2.2457	1.8427	0.425	1.2869	0.5838	0.8321	0.6771	0.9554	1.9365	1.5652	2.5937	1.7912	0.627	0.5746	0.6935	0.8757	1.0446
568	12	38395	LC/MS Neg	62	5137	313.4	263399-35-5	CPD-13086	C14829	HMDB04705	10236635	8412123	Lipids	Oxylipins	12,13-DiHOME	1.5765	0.8189	1	0.3425	0.426	3.8498	4.1581	2.9736	2.3376	3.1322	0.3367	0.3117	0.3413	0.2936	0.3655	4.9673	1.5528	4.3285	6.0308	6.2829	0.9221	0.8081	1.9154	0.1427	1.0781	0.1427	0.1573	0.1507	8.2169	0.1533
565	13	37752	LC/MS Neg	100002196	5270	295.2					43013		Lipids	Oxylipins	13-HODE + 9-HODE	0.704	0.4952	0.4691	1.0744	0.5225	1.9587	2.4359	2.0774	2.5972	1.9215	1.0792	0.8444	1.2822	0.9923	0.6094	0.827	0.8326	0.7431	1.2183	1.0367	0.8972	1.1498	1.2646	1.3495	1.0077	0.085	0.0726	0.1123	1.514	0.3091
878	14	1553	LC/MS Pos	211	1632	252.1	16373-93-6	DEOXYADENOSINE	C00559	HMDB00101	13730	13135	Nucleotide	Purine metabolism	2'-deoxyadenosine	0.6615	0.8796	0.8489	0.4246	0.9064	1.039	0.8518	0.961	1.1399	0.8547	0.4478	0.3055	0.4813	0.3721	0.2233	1.6051	0.5134	1.1419	0.5901	1.7498	2.6964	2.589	2.7126	2.6568	2.8241	1.8246	1.3333	1.5305	2.6055	2.174
931	15	15949	LC/MS Pos	100000125	1256	228	951-77-9	DEOXYCYTIDINE	C00881	HMDB00014	13711	13117	Nucleotide	Pyrimidine metabolism	2'-deoxycytidine	0.9084	0.8478	1.741	0.6949	2.2269	0.7573	0.8945	1.5398	1.6351	0.7812	1.2303	0.4762	0.5718	0.609	0.5944	4.2496	1.0916	4.1549	2.3776	3.8621	0.5844	0.5822	0.5738	0.8007	0.8425	7.2795	4.3897	5.6686	7.9236	3.4074
879	16	1411	LC/MS Neg	348	1759	266.2	961-07-9	DEOXYGUANOSINE	C00330	HMDB00085	187790	163230	Nucleotide	Purine metabolism	2'-deoxyguanosine	0.8328	0.8497	0.9826	0.3869	1.0006	0.9994	1.0053	0.8501	1.3447	0.9339	0.3867	0.282	0.3675	0.3652	0.1642	1.0709	0.5552	0.7581	0.5735	1.0198	4.8713	4.4266	3.5786	5.1921	5.1602	2.6132	1.7869	2.3322	3.1039	3.7659
881	17	15076	LC/MS Neg	100000135	1700	251.1	890-38-0		C05512	HMDB00071	65058	58569	Nucleotide	Purine metabolism	2'-deoxyinosine	0.6994	0.8001	1.2114	0.2659	0.5533	1.3389	1.8536	0.9661	0.9504	1.1488	0.2411	0.2411	0.2411	0.2411	0.2411	0.6104	1.0339	1.2623	1.7765	0.9615	4.8528	5.2141	4.5185	2.6949	4.9872	0.2411	0.4552	0.2411	0.3147	0.4598
933	18	1412	LC/MS Neg	536	1608	227.1	951-78-0	DEOXYURIDINE	C00526	HMDB00012	13712	13118	Nucleotide	Pyrimidine metabolism	2'-deoxyuridine	0.7351	1.0246	1.201	0.5432	0.8414	0.625	0.9254	1.0743	0.9537	0.5432	0.5432	0.5432	0.5432	0.5432	0.5432	0.5432	0.6255	0.5432	0.5432	0.5432	2.6951	3.7571	2.7338	2.5794	2.3274	0.5432	0.5671	0.5432	0.9754	1.3684
924	19	42607	LC/MS Pos	100004047	1876	282.1	2140-79-6				102213	92344	Nucleotide	Purine metabolism	2'-O-methyladenosine	0.5054	0.4787	0.7242	1.3121	1.0358	0.8156	0.6164	0.766	0.9805	0.4927	1.6441	1.2049	1.2079	1.248	1.0012	0.6702	0.6921	0.7382	0.2518	0.8864	0.9988	1.2206	0.8729	1.5351	1.1435	2.7216	1.9084	1.9503	2.8405	2.4574
217	20	38276	GC/MS	100002417	1422	131	1756-18-9	DIOH-ISOVALERATE	C04039	HMDB12141	677	657	Amino acid	Branched Chain Amino Acids (pyruvate derived)	2,3-dihydroxyisovalerate	0.3124	0.661	0.7362	0.4056	0.3363	1.5523	1.6875	4.9831	2.5513	3.298	0.9224	0.8346	0.767	0.3946	0.642	5.315	1.2003	3.1259	4.3538	3.9011	0.6166	1.0661	0.9339	1.5003	0.7285	0.3124	0.3124	0.3124	2.9271	0.3124
93	21	6146	LC/MS Pos	381	794	162.1	542-32-5;1118-90-7	CPD-468	C00956	HMDB00510	469	456	Amino acid	Aspartate family (OAA derived)	2-aminoadipate	2.193	1.844	2.2357	1.1713	1.6921	1.0041	1.2033	0.9959	1.2876	0.921	1.3119	1.0533	1.2959	1.1199	0.8543	0.3111	1.2358	0.6713	0.6274	0.4153	0.7286	1.0104	0.7099	1.0698	0.7636	0.4272	0.5017	0.3703	0.3304	0.4126
144	22	1577	GC/MS	1128	1215.7	130	1492-24-6	2-Aminobutyrate	C02261	HMDB00650	439691	388757	Amino acid	Glutamate family (alpha-ketoglutarate derived)	2-aminobutyrate	1.0248	1.3533	1.1024	1.2309	0.9538	2.5453	2.9525	2.4938	2.3752	1.9789	1.0215	0.9576	1.0553	1.036	0.9363	0.6372	1.1084	0.9155	1.0454	0.9785	0.7438	0.9113	0.9537	0.9137	0.7493	0.2733	0.1777	0.1538	1.2313	0.2007
1534	23	38109	LC/MS Pos	100002382	1266	110.1	95-55-6		C01987		5801	5596	Xenobiotics	Chemicals	2-aminophenol	0.1528	0.1528	0.2197	1.0605	0.1528	1	0.2405	0.3237	5.4354	0.7639	0.7948	1.8885	1.1534	0.9938	0.5567	0.1528	0.1528	0.1528	0.1746	0.1528	21.8889	27.6917	28.4549	22.4961	29.3992	0.1528	0.1528	0.1528	0.1528	0.1528
786	24	37253	GC/MS	100002070	1576	247	40951-21-1	CPD-381	C02630	HMDB00606	43	42	Lipids	Fatty acid, Dicarboxylate	2-hydroxyglutarate	0.8959	0.7438	1.1271	0.8877	0.6536	1.1091	1.1106	1.1067	1.3423	1.4063	0.9446	0.6141	1.1559	0.7314	0.512	0.9635	0.6503	0.8273	1.2341	1.0365	1.0514	1.6601	1.4255	1.9218	1.3427	0.0867	0.1084	0.0955	1.2805	0.1632
469	25	35675	LC/MS Neg	100001579	5508	271.3	764-67-0			HMDB31057	92836	83805	Lipids	Free fatty acid	2-hydroxypalmitate	1.3777	1.3868	1.0844	0.6735	1.1591	1.1755	1.3027	1.8063	0.5528	0.9526	0.2362	0.2251	0.6558	0.5926	0.3657	2.6014	1.0474	1.6917	2.8625	3.4494	0.2332	0.3375	0.2272	0.3322	0.1979	0.8435	0.8477	1.2755	3.7609	1.1189
470	26	17945	LC/MS Neg	1239	5705	299.4	629-22-1		C03045		69417	62625	Lipids	Free fatty acid	2-hydroxystearate	0.4897	0.4563	0.4255	0.8831	0.3871	2.1399	1.9424	1.7277	1.8555	1.5194	0.2496	0.1476	0.8703	0.8113	0.4026	1.1632	0.3385	1.2512	2.0932	1.9065	1.1169	2.3989	1.4196	3.4932	1.7378	0.2798	0.2138	0.4837	2.3597	0.4687
241	27	15667	LC/MS Neg	100000409	732	175.2	3237-44-3	3-CARBOXY-3-HYDROXY-ISOCAPROATE	C02504	HMDB00402	77	76	Amino acid	Branched Chain Amino Acids (pyruvate derived)	2-isopropylmalate	0.7038	1.1929	0.6355	1.997	0.7772	0.7701	0.6567	0.9507	0.8878	1.0057	1.7266	1.863	1.8492	1.7486	1.0733	0.9816	0.6347	0.9533	1.2739	0.9943	0.716	1.1397	1.0841	1.4087	1.426	0.2344	0.2573	0.2931	1.3858	1.3365
597	28	32536	GC/MS	100000987	2169	408.3	3443-82-1			HMDB11538	5365676	4517636	Lipids	Glycerolipids	2-linoleoylglycerol (2-monolinolein)	1.1546	0.8628	1.3279	1.9721	1.1313	1.1941	0.7124	0.9896	0.8327	1	2.6617	1.9484	2.1094	0.8462	1.0513	0.1211	0.5642	0.1211	0.1842	0.1211	0.1297	0.1211	0.1211	0.4124	0.1211	0.1211	0.1211	0.1211	1.0281	0.1211
249	29	35431	LC/MS Pos	100001509	2439	246.1	31023-25-3			HMDB00378	6426901	4932320	Amino acid	Branched Chain Amino Acids (pyruvate derived)	2-methylbutyroylcarnitine (C5)	1.2728	0.7935	1.0738	0.9181	1.0402	1.4619	1.4972	1.7237	2.5323	0.9598	0.909	1.1422	1.2277	1.1667	1.1682	0.3115	0.9081	0.3115	0.5547	0.4057	0.3115	0.4216	0.3115	0.6873	0.4177	0.3115	0.3115	0.3115	0.3115	0.3115
278	30	35629	GC/MS	100000093	1734	459.1	70195-25-4	2-PG	C00631	HMDB03391	59	13766841	Carbohydrate	Glycolysis	2-phosphoglycerate	2.2548	1.4241	2.1282	1.3802	1.9426	1.0625	0.7473	1.4001	1.871	2.3715	1.0567	0.6412	0.9411	0.6734	0.2353	0.1067	1.1124	0.2155	0.5911	0.1067	0.6222	0.8626	1.2872	0.6638	1	0.1067	0.1067	0.1067	0.3508	0.1067
30	31	32197	LC/MS Neg	240	1395	181.1	6482-98-0	CPD-2222	C03672	HMDB00755	9378	9010	Amino acid	Aromatic amino acid metabolism (PEP derived)	3-(4-hydroxyphenyl)lactate (HPLA)	0.385	0.385	0.385	0.385	0.3961	0.385	0.385	0.385	0.385	0.385	0.385	0.385	0.385	0.385	0.385	1.9082	0.385	1.5917	0.385	1.1385	0.385	0.385	0.385	0.385	0.385	0.385	0.385	0.385	0.8615	0.385
222	32	1549	GC/MS	111	1205	177.11	2068-83-9	CPD-12175	C06001	HMDB00336	87	10140307	Amino acid	Branched Chain Amino Acids (pyruvate derived)	3-hydroxyisobutyrate	1.5337	1.2069	1.7092	1.0001	1.5078	1.3712	1.6792	1.8372	2.1635	1.4543	1.0876	0.8385	0.7171	0.973	0.9999	0.5864	1.3346	0.6841	1.0413	0.4115	0.137	0.4979	0.137	0.963	0.4665	0.137	0.3025	0.137	0.2622	0.137
476	33	42103	GC/MS	115	1187.1	177.1	503-66-2	3-HYDROXY-PROPIONATE	C01013	HMDB00700	68152	4573601	Lipids	Free fatty acid	3-hydroxypropanoate	1.1556	1.1243	1.1261	0.7245	1.1424	1.2165	0.9443	0.8095	1.2372	0.9687	0.7248	0.8963	1.055	0.6637	0.8375	1.0316	0.747	0.7181	1.1354	0.9413	1.3206	1.7587	1.438	3.3464	1.0313	0.3957	0.648	0.5491	1.1734	0.359
224	34	15676	LC/MS Neg	100000036	2106	129.2	1460-34-0;51829-07-3	2-KETO-3-METHYL-VALERATE	C00671	HMDB03736	47	46	Amino acid	Branched Chain Amino Acids (pyruvate derived)	3-methyl-2-oxovalerate	0.968	1.7489	1.4999	0.7996	0.6323	1.6754	3.1701	1.113	1.3603	1.8261	0.9605	0.5072	1.0225	0.9775	0.644	13.9971	2.58	4.1985	7.1419	4.8642	0.478	0.3555	0.3555	0.688	0.7414	0.5852	0.4001	0.3555	6.9712	0.7283
306	35	40264	GC/MS	132	1754	357.1	80731-10-8	G3P	C00597	HMDB00807	724	10669764	Carbohydrate	Calvin cycle and pentose phosphate	3-phosphoglycerate	2.4572	1.6541	2.3983	1.2685	1.7738	1.0771	0.962	1.7843	1.3832	2.3394	1.195	0.8607	1.0357	0.8884	0.4843	0.1874	1.2474	0.3209	0.6613	0.2642	0.875	1.2116	1.5401	0.926	1	0.0167	0.018	0.0167	0.5567	0.0185
3	36	543	GC/MS	133	1777.6	356.1	407-41-0	3-P-SERINE	C01005	HMDB00272	68841	19969944	Amino acid	Serine family (phosphoglycerate derived)	3-phosphoserine	2.4242	1.5604	1.2765	1.3822	1.1554	1.5876	2.6064	1.9417	1.7256	3.0116	1.2973	0.7707	1.1027	0.9043	0.8078	0.5917	1.9038	0.6277	1.0957	0.6701	0.1075	0.1072	0.3449	0.5686	0.4516	0.2473	0.2992	0.2882	1.8241	0.2583
198	37	15681	LC/MS Pos	100000096	1085	146.1	463-003;463-00-3		C01035	HMDB03464	500	486	Amino acid	Glutamate family (alpha-ketoglutarate derived)	4-guanidinobutanoate	3.5289	2.6962	3.299	1.6197	3.0186	0.5044	0.457	0.4207	0.2818	0.258	2.1686	1.1549	2.4411	1.5964	0.8997	1.8112	1.8606	1.2655	1.0578	1.4396	0.1818	0.1535	0.3025	0.1456	0.1603	0.3427	0.5217	0.5331	1.2688	0.9422
184	38	40062	GC/MS	100002537	1658	333.1	1187-99-1		C01127	HMDB02070	599	579	Amino acid	Glutamate family (alpha-ketoglutarate derived)	4-hydroxy-2-oxoglutaric acid	1.0738	0.9016	0.4759	0.8199	0.4536	1.528	0.9228	1	2.3304	1.6386	2.0947	1.0601	1.4408	1.3314	1.1378	4.5833	0.238	0.9255	0.238	1.5538	0.3129	0.238	0.238	0.306	0.296	0.6437	0.9076	0.4853	2.7824	1.4521
149	39	34585	GC/MS	100001507	1277	233.1	502-85-2	4-HYDROXY-BUTYRATE	C00989	HMDB00710	10413	9984	Amino acid	Glutamate family (alpha-ketoglutarate derived)	4-hydroxybutyrate (GHB)	1.7712	1.7828	2.3592	0.3741	1.7357	0.9464	0.8593	1.141	0.8923	0.7244	0.5158	0.5835	0.4835	6.262	0.6566	1.5708	0.9772	0.9238	1.2005	1.5297	1.1043	2.5628	1.5093	4.9464	1.0228	0.152	0.7098	0.3444	2.582	0.1915
36	40	541	GC/MS	144	1630.6	179	156-38-7		C00642	HMDB00020	127	3881560	Amino acid	Aromatic amino acid metabolism (PEP derived)	4-hydroxyphenylacetate	0.2197	0.1911	0.2803	0.1911	0.4071	1.9882	1.1782	1.1677	0.8659	0.597	0.215	0.2339	0.3162	0.2135	0.1911	2.1843	0.3125	1.2287	1.0013	0.9987	1.8416	3.4049	6.9488	13.7855	3.7576	0.1911	0.1911	0.1911	2.1052	0.1911
37	41	1669	LC/MS Neg	1141	1716	179.1	156-39-8	P-HYDROXY-PHENYLPYRUVATE	C01179	HMDB00707	979	954	Amino acid	Aromatic amino acid metabolism (PEP derived)	4-hydroxyphenylpyruvate	0.0509	0.0509	0.0509	0.0509	0.0509	0.0509	0.0509	0.0509	0.0509	0.0509	0.0509	0.0509	0.0509	0.0509	0.1022	3.0531	0.0509	0.6087	1	1.0629	0.0509	0.0509	0.0509	0.0509	0.0509	0.0509	0.0509	0.0509	1.3368	0.0509
1298	42	37421	GC/MS	100000451	1539	165	100-09-4		C02519	HMDB01101	7478	10181338	Secondary metabolism	Benzenoids	4-methoxybenzoate	0.2055	0.5347	0.2055	0.2055	0.2055	1.4406	2.2914	3.9652	2.9632	4.5872	0.2055	0.2055	0.2055	0.2055	0.2055	0.2055	1.308	0.2055	0.2055	0.2055	0.2055	0.4168	0.2055	0.2055	0.3385	0.692	0.2055	0.2055	0.2055	0.3612
225	43	22116	LC/MS Neg	100000551	2200	129.2	816-66-0	2K-4CH3-PENTANOATE&redirect=T	C00233	HMDB00695	70	69	Amino acid	Branched Chain Amino Acids (pyruvate derived)	4-methyl-2-oxopentanoate	2.5769	3.9765	5.7924	0.7111	3.4968	1.32	4.5823	2.1772	0.4037	1.0586	0.5458	0.4219	0.9414	0.8322	0.3202	144.363	12.1123	32.6225	47.3435	61.2115	0.1837	0.3253	0.1837	0.1837	0.2139	0.2636	0.3205	0.36	79.3185	0.8601
129	44	40732	LC/MS Neg	100003712	1642	147.1	583-92-6	CPD-479	C01180	HMDB01553	473	460	Amino acid	Aspartate family (OAA derived)	4-methylthio-2-oxobutanoate	0.3732	0.3732	0.3732	0.3732	0.3732	0.3732	0.3732	0.3732	0.3732	0.3732	0.3732	0.3732	0.3732	0.3732	0.3732	2.7145	0.3732	0.3732	0.4874	1	0.3732	0.3732	0.3732	0.3732	0.3732	0.3732	0.3732	0.3732	1.4277	0.3732
71	45	40037	GC/MS	100003071	1853.8	365.1	3131-52-0	DIHYDROXYINDOLE	C05578	HMDB04058	114683	102690	Amino acid	Aromatic amino acid metabolism (PEP derived)	5,6-dihydroxyindole	0.2381	0.2381	0.2381	0.2381	0.2381	11.041	4.3768	2.1238	4.7111	5.3327	0.566	0.6005	0.2583	0.9136	0.2381	0.2381	0.2381	0.2381	0.2381	0.2381	1	0.6718	1.5615	0.2381	1.0952	0.2381	0.2381	0.2381	0.476	0.2381
254	46	1419	LC/MS Pos	212	2427	298.1	2457-80-9	5-METHYLTHIOADENOSINE	C00170	HMDB01173	439176	388321	Amino acid	Amines and polyamines	5-methylthioadenosine (MTA)	1.3489	1.254	1.213	0.9764	1.1321	1.3426	1.3043	1.0236	1.1845	1.4769	0.9613	0.8918	0.6543	0.8114	0.8399	1.6934	2.0805	1.9011	2.0749	1.7428	0.3725	0.3911	0.5526	0.6253	0.5134	0.1977	0.154	0.2367	2.2206	0.1786
941	47	35136	LC/MS Neg	100001446	1774	257.1	1463-10-1			HMDB00884	445408	393058	Nucleotide	Pyrimidine metabolism	5-methyluridine (ribothymidine)	1.2072	1.3482	2.055	0.4183	1.8296	1.2894	1.0448	0.7754	1.208	0.5692	0.9025	0.4669	0.6543	0.649	0.4183	0.7763	1.0414	0.7669	0.6059	0.4183	3.8432	4.884	5.6962	3.6752	5.418	0.4183	0.4516	0.4183	0.9586	0.828
263	48	1494	LC/MS Neg	1021	744	128.2	98-79-3	5-OXOPROLINE	C01879	HMDB00267	7405	7127	Amino acid	Glutathione metabolism	5-oxoproline	3.1158	1.8414	2.2917	0.8852	2.2772	1.6679	1.9727	0.878	1.7814	2.1305	0.7274	0.4552	0.8465	0.8228	0.5395	0.5618	1.5419	0.8558	0.7507	0.8083	1.5182	1.9298	1.7654	1.4252	1.4774	0.5622	0.8797	0.462	1.1148	0.6274
130	49	43231	GC/MS	100004499	1529.7	170.1	34622-39-4				3014237	2282737	Amino acid	Aspartate family (OAA derived)	6-oxopiperidine-2-carboxylic acid	1.1898	1.5007	1.2722	1.8253	0.9984	0.9802	1.1954	1.731	1.2421	1.2628	1.243	1.127	1.0016	1.0203	0.8106	0.7111	0.9821	0.8611	0.5332	0.556	0.563	0.8296	0.5256	1.2108	0.8091	0.5256	0.6	0.5256	0.8264	1.0273
453	50	15442	LC/MS Neg	100000341	588	275.1	921-62-0;53411-70-4	CPD-2961	C00345	HMDB01316	91493	82615	Carbohydrate	Sucrose, glucose,fructose metabolism	6-phosphogluconate	1.4707	1.2992	1.3827	1.697	0.9593	0.7096	0.6248	0.7	1.1642	1.0756	1.7191	1.5158	1.8304	1.7881	0.9144	0.2413	0.5865	0.3014	0.3408	0.2969	1.2061	1.0372	0.6395	1	1.1971	0.0228	0.0228	0.0228	0.3431	0.0228
918	51	38672	LC/MS Neg	100002744	1245	166.1	5614-64-2		C20155	HMDB02032	65154	58661	Nucleotide	Purine metabolism	8-hydroxyguanine	0.5035	0.5035	0.5035	0.7947	0.5035	0.5035	0.5035	0.5035	0.5035	0.5035	1.7582	1.2584	1.0901	0.9099	0.8573	0.5035	0.5035	0.5035	0.5035	0.5035	0.5035	0.5035	0.5035	0.5035	0.5035	0.5035	0.5035	0.5035	0.5035	1.7161
481	52	21239	LC/MS Neg	100000956	2323	159.1	764-89-6			HMDB00711	69820	63018	Lipids	Free fatty acid	8-hydroxyoctanoate	0.9588	1.2923	0.998	0.6018	0.7491	0.4283	0.4542	0.4542	0.6207	0.7753	0.9983	0.8158	1.2104	0.8621	0.705	1.2229	1.1523	1.0017	1.094	1.2511	1.4023	1.9339	1.782	2.0972	2.0715	1.1759	1.6033	0.7366	2.0072	0.8092
569	53	38399	LC/MS Neg	179	5177	313.3	263399-34-4		C14828	HMDB04704	9966640	8142232	Lipids	Oxylipins	9,10-DiHOME	0.7006	1.0473	0.7096	0.759	0.7811	2.5493	3.0387	2.8683	2.3252	2.559	0.5191	0.4446	0.6696	0.6361	0.4602	7.3725	0.6548	6.8291	2.1348	3.1567	1.1605	1	1.7487	0.2263	1.2363	0.307	0.3043	0.2263	2.7812	0.4095
253	54	33963	GC/MS	1218	1285	231.1	3483-11-02	3-KETOBUTYRATE	C00164	HMDB00060	96	94	Amino acid	Branched Chain Amino Acids (pyruvate derived)	acetoacetate	1.129	1.1072	1.2085	1.0681	0.8913	0.4751	0.7131	0.7651	0.9058	0.9976	1.0103	1.3616	1.0041	0.5947	1.5045	17.0003	2.7862	4.1975	5.227	6.9387	0.4549	0.5259	0.6028	0.8059	0.5932	0.4042	0.3153	0.8038	10.0644	1.0024
734	55	32198	LC/MS Pos	100000802	1203	204.2	5080-50-2		C02571	HMDB00201	1	5406074	Lipids	Carnitine metabolism	acetylcarnitine (C2)	2.0442	1.8608	2.3191	1.119	1.504	1.4161	1.3116	1.5267	1.8561	1.3515	1.1409	1.3275	1.2584	0.9806	1.0037	0.5131	1.6526	0.683	0.5069	0.5099	0.1977	0.6003	0.3461	0.7631	0.3765	0.8407	0.9963	0.7246	0.7727	0.5408
886	56	554	GC/MS	880	1804.2	264	73-24-5	ADENINE	C00147	HMDB00034	190	185	Nucleotide	Purine metabolism	adenine	1.1791	1.3392	1.1969	1.1534	0.9661	1.4421	1.556	1.0339	1.2391	1.3533	0.9203	0.8879	0.6634	0.8396	0.679	1.496	1.6777	1.6024	1.8629	1.6893	0.6776	0.7528	0.7699	0.8223	0.7676	0.3439	0.3122	0.2286	2.0705	0.3734
887	57	555	LC/MS Pos	798	1650	268.1	58-61-7	ADENOSINE	C00212	HMDB00050	60961	54923	Nucleotide	Purine metabolism	adenosine	1.1093	0.9497	1.0238	1.4535	1.1936	1.0043	0.652	1.0225	1.3895	0.9155	1.7065	1.3443	1.4494	1.3623	1.0722	0.7582	0.6935	0.5758	0.4392	0.8232	0.8538	0.9474	0.9247	1.0813	0.9989	0.623	0.6636	0.7206	1.5173	1.0011
888	58	36815	LC/MS Neg	100001694	1497	346.1	130-49-4	CPD-3705	C00946	HMDB11617	94136		Nucleotide	Purine metabolism	2'-AMP	2.219	2.1573	2.1155	0.5015	2.3367	1.0055	0.9377	0.7642	0.9521	0.8304	0.7626	0.4077	0.584	0.4077	0.518	1.8924	1.3898	1.2309	1.4215	1.83	0.6508	0.6511	0.5005	1.7628	1	0.8407	0.6459	1.4549	4.4237	2.3383
890	59	35142	LC/MS Pos	100001449	1451	348.1	84-21-9	CPD-3706	C01367	HMDB03540	41211	10463793	Nucleotide	Purine metabolism	3'-AMP	0.9025	1.1172	0.9407	0.7689	1.1302	0.2276	0.2276	0.3385	1.2577	0.2287	1.1748	1.0423	0.8143	0.8751	1.642	1.5225	1.0973	1	0.6287	1.2459	1.3722	1.1391	0.6252	2.1611	1.5039	0.2276	0.2276	0.2502	0.8103	0.2326
892	60	32342	LC/MS Pos	209	1210	348.1	149022-20-8	AMP	C00020	HMDB00045	6083	10239183	Nucleotide	Purine metabolism	AMP	1.8119	1.0835	0.6944	0.0297	0.0197	1.3462	1.8324	1.6997	1.4116	1.9097	0.0558	0.1147	0.0445	0.0433	0.4565	1	0.8151	0.9696	1.3945	1.2544	0.9041	1.5444	1.2729	1.4063	1.1149	0.0197	0.0346	0.0197	0.4905	0.0197
893	61	37467	LC/MS Neg	72	1781	328.2	37063-35-7		C02353	HMDB11616	2024	1947	Nucleotide	Purine metabolism	adenosine-2',3'-cyclic monophosphate	2.4154	2.0478	1.6614	0.3152	2.5621	0.8778	1.0205	0.9989	1.8595	0.7614	0.6239	0.3237	0.3152	0.4462	0.3152	1.987	0.8635	1.4663	0.7926	1.4206	0.7329	0.4408	0.3373	2.3911	0.767	1.0011	0.9451	2.0664	3.5782	2.1203
895	62	18360	LC/MS Neg	1303	569	462.1	19046-78-7	ADENYLOSUCC	C03794	HMDB00536	195	190	Nucleotide	Purine metabolism	adenylosuccinate	0.5857	0.6745	0.6056	1.036	0.359	1.2622	1.4957	1.2778	1.6862	1.239	1.0718	0.9673	1.1095	0.8495	0.4719	0.7198	0.359	0.7347	1.0643	1.036	0.6517	0.9028	0.7722	1.4458	1	0.359	0.359	0.359	1.3876	0.359
96	63	1126	GC/MS	811	1147.6	115.9	56-41-7	L-ALPHA-ALANINE	C00041	HMDB00161	5950	5735	Amino acid	Aspartate family (OAA derived)	alanine	1.3009	1.3312	1.3496	0.9152	1.0425	1.5036	1.7345	1.4961	1.6141	1.3122	0.9876	0.7399	0.9289	0.8004	0.5315	0.8258	0.8405	0.745	0.8391	0.9632	1.0124	1.2373	1.2282	1.2091	1.2815	0.2439	0.2323	0.2405	1.4184	0.6916
1002	64	37093	LC/MS Pos	100001890	2150	203	1638-60-4			HMDB28691	259583	227831	Peptide	Dipeptide	alanylleucine	1.024	1.0446	1.807	2.1611	2.05	0.316	0.4167	0.4416	1.0935	0.5354	2.6518	1.6873	1.9909	1.7016	1.6358	0.5664	1.2545	0.6506	0.3625	0.976	0.7536	1.2506	0.7271	1.1235	0.928	0.1873	0.1502	0.2609	1.08	0.2908
897	65	1107	GC/MS	1002	1809.8	518.3	97-59-6	ALLANTOIN	C02350	HMDB00462	204	199	Nucleotide	Purine metabolism	allantoin	0.7644	0.4899	0.7697	0.4431	1	1.8291	2.106	1.3313	2.3469	1.6291	0.2671	0.4899	0.4952	0.3332	0.186	1.3596	0.6629	2.3278	1.5535	1.21	0.715	1.7425	1.3677	1.3186	1.3431	0.0164	0.0164	0.0164	0.8266	0.0164
97	66	15142	GC/MS	100000272	1417.8	219	28954-12-3	CPD-10303	C05519	HMDB04041	99289	89699	Amino acid	Aspartate family (OAA derived)	allo-threonine	1.2763	0.4407	0.4407	0.4407	1.3314	0.4407	0.4407	0.9084	1.6274	1.3273	0.6258	1.206	0.9885	0.5587	1.0115	0.834	0.4407	0.6388	0.9149	0.4407	1.152	1.4284	0.4407	0.935	1.0791	0.7532	1.0686	0.4407	1.3399	0.9275
229	67	33937	GC/MS	100001300	1208	145.1	600-37-3			HMDB00407	99823	90190	Amino acid	Branched Chain Amino Acids (pyruvate derived)	alpha-hydroxyisovalerate	0.753	1.2701	0.9639	1.961	0.9026	1.7349	1.9068	2.1069	1.383	1.058	1.7804	1.9932	1.8234	2.7312	1.5618	0.4052	0.7825	0.7163	0.9208	1.0361	0.1934	0.6767	0.8015	1.2452	0.7713	0.9146	0.7705	0.2944	1.1402	0.3685
294	68	33453	GC/MS	93	1779	419.1	305-72-6;328-50-7;22202-68-2	2-ketoglutarate	C00026	HMDB00208	51	50	Carbohydrate	TCA cycle	alpha-ketoglutarate	0.5841	1.0021	0.5901	1.559	0.5913	2.9632	2.0622	1.8623	2.9417	1.4986	1.7406	1.3362	1.3537	1.2667	0.7961	6.8901	0.5611	0.9979	0.8082	1.6583	0.238	0.2548	0.1777	0.5309	0.3567	0.4953	0.59	0.5096	3.4066	2.4684
324	69	575	GC/MS	828	1631.6	217	28697-53-2	D-ARABINOSE	C00216	HMDB00646	66308	59687	Carbohydrate	Amino sugar and nucleotide sugar	arabinose	0.7882	1.0295	0.9739	0.6341	0.7021	1.2484	0.9673	0.8645	0.7465	1.3047	0.5558	0.5553	0.648	0.5459	0.8539	1.0214	0.4986	0.9786	0.6538	1.0305	2.3672	1.4852	1.8191	1.8566	1.5012	2.5691	2.7347	2.6558	3.8874	1.4989
325	70	38075	GC/MS	100000012	1687.5	307.1	7643-75-6		C01904	HMDB01851	94154	84971	Carbohydrate	Amino sugar and nucleotide sugar	arabitol	0.8928	0.8104	0.5799	2.8309	0.6521	0.576	0.5158	0.5398	0.9844	0.3028	5.3539	2.8209	2.9496	2.3557	3.1784	0.1085	0.238	0.1036	0.1465	0.116	1.8052	2.1661	2.5305	3.684	1.6464	1.0156	1.4464	1.7292	1.6491	0.8229
326	71	37516	GC/MS	100001937	1736	292.1	7643-75-7		C00878	HMDB00539	122045	108861	Carbohydrate	Amino sugar and nucleotide sugar	arabonate	1.3377	1.5004	1.1824	1.1887	0.9885	0.5607	0.5495	0.8548	0.8138	1.0043	1.3003	1.0869	1.1332	1.0725	1.262	1.0326	1.0906	1.2834	0.8569	1.3253	0.6691	0.5844	0.5206	0.7093	0.7327	0.6345	0.8415	0.6064	2.1026	0.9957
152	72	1638	LC/MS Pos	231	650	175.2	1119-34-2	ARG	C00062	HMDB00517	232	227	Amino acid	Glutamate family (alpha-ketoglutarate derived)	arginine	1.5872	1.6685	1.6038	0.8827	1.708	1.2629	1.5546	1.4275	1.0848	1.2071	0.9152	0.769	0.8274	0.8079	0.4964	0.4874	1.2609	0.792	0.8687	0.8038	1.4718	1.4511	1.4165	1.3309	1.5427	0.0688	0.0747	0.0738	0.5375	0.0792
153	73	15497	LC/MS Pos	232	689	291.2	156637-58-0	L-ARGININO-SUCCINATE	C03406	HMDB00052	16950;828	805	Amino acid	Glutamate family (alpha-ketoglutarate derived)	argininosuccinate	0.427	0.5972	0.6687	0.7787	0.5148	1.4449	1.6407	1.5126	1.2553	1.1692	0.8308	0.6325	0.6604	0.7041	0.4513	1.6368	0.6012	1.7149	2.5553	1.6618	1.3467	1.6934	1.6217	1.6736	1.3921	0.0368	0.0711	0.0348	1.4138	0.0334
98	74	512	GC/MS	917	1617.5	188	70-47-3	ASN	C00152	HMDB00168	6267	6031	Amino acid	Aspartate family (OAA derived)	asparagine	0.8585	0.7993	0.8172	0.3964	0.5666	1.4604	1.4265	1.1415	1.2303	1.5044	0.3642	0.3612	0.3654	0.3295	0.2317	2.98	0.7795	2.2915	2.223	2.5027	2.0323	2.2836	2.37	2.4692	2.2532	0.0681	0.0696	0.0701	3.0129	0.1977
99	75	15996	GC/MS	234	1529.7	232	56-84-8	L-ASPARTATE	C00049	HMDB00191	5960	5745	Amino acid	Aspartate family (OAA derived)	aspartate	0.7831	0.8444	0.6959	0.6557	0.8423	1.4654	1.4874	1.4982	1.4086	1.0986	0.4759	0.6844	0.5208	0.5721	0.6901	1.6952	0.9014	1.984	2.6283	2.3742	3.7734	4.3769	4.4941	4.385	3.9713	0.4422	0.3626	0.496	3.0676	0.8878
773	76	18362	LC/MS Neg	2029	1322	187.2	123-99-9		C08261	HMDB00784	2266	2179	Lipids	Fatty acid, Dicarboxylate	azelate (nonanedioate; C9)	1.603	1.5923	1.176	0.4393	1.4931	0.8183	0.4935	0.6248	0.9908	0.6183	0.4368	0.4877	0.4515	0.4245	0.7443	1.005	0.995	0.8888	0.9856	0.8772	1.7288	2.2813	2.241	2.1036	2.4126	1.8109	1.556	1.572	2.0156	1.0194
963	77	55	GC/MS	244	1451.8	174	56-41-7;107-95-9	B-ALANINE	C00099	HMDB00056	239	234	Nucleotide	Pyrimidine metabolism	beta-alanine	2.6993	0.7544	1.4745	1.3404	2.0351	1.4698	1.8148	1.1035	2.2249	2.3121	1.0512	1.5772	0.9488	1.2446	1.4207	0.7546	0.8565	1.0636	1.0535	0.926	0.3716	0.4526	0.3719	0.2626	0.5067	0.0697	0.0945	0.0804	0.6821	0.2563
5	78	3141	LC/MS Pos	799	721	118.2	107-43-7	BETAINE	C00719	HMDB00043	247	24219951173	Amino acid	Serine family (phosphoglycerate derived)	betaine	1.3437	0.5914	1.1176	2.6764	1.3014	0.8373	0.9534	0.8555	1.7604	1.0686	2.4226	3.0787	2.3112	2.2268	2.2098	0.5914	0.772	0.5914	0.5914	0.5914	0.7038	0.724	1.1826	0.9527	0.8222	1.028	0.7236	0.7526	0.9282	0.972
246	79	32412	LC/MS Pos	100001054	2007	232.2	25576-40-3		C02862	HMDB02013	439829	184820	Amino acid	Branched Chain Amino Acids (pyruvate derived)	butyrylcarnitine (C4)	1.6736	1.6639	1.2737	0.6231	1.4967	1.389	1.2794	2.1942	1.342	1.1657	0.6686	0.8343	0.6865	0.755	0.6447	1.5249	1.5928	2.3444	1.9966	1.8244	0.0842	0.271	0.1997	0.258	0.2413	0.36	0.5674	0.4482	1.5151	0.4918
488	80	32489	LC/MS Neg	926	2766	115.2	142-62-1		C01585	HMDB00535	8892	8552	Lipids	Free fatty acid	caproate (6:0)	1.1146	1.0921	1.6466	0.3401	1.9876	0.7106	0.729	0.8486	0.8854	0.9944	0.6313	0.7216	0.5864	0.4405	1.0056	7.592	2.3894	8.2158	4.6124	9.6561	0.7229	0.9628	0.6965	0.6052	1.0142	1.4535	1.5638	1.6176	6.4991	0.6689
489	81	32492	LC/MS Neg	932	4367	143.2	124-07-2	CPD-195	C06423	HMDB00482	379	370	Lipids	Free fatty acid	caprylate (8:0)	0.4535	0.684	0.758	0.8088	1.1901	0.6918	0.6576	0.924	1.1026	1.1048	0.8851	0.6769	0.7769	0.6599	0.5936	1.9057	1.1891	3.1136	1.076	2.766	2.0926	1.1747	1.2621	1.1907	1.3673	0.6823	1.1095	0.6094	2.6463	0.5113
831	82	15500	LC/MS Pos	100000007	702	162.2	461-05-2	DL-CARNITINE	C00318	HMDB00062	10917	10455	Cofactors, Prosthetic Groups, Electron Carriers	Carnitine metabolism	carnitine	1.1983	1.0446	0.953	1.504	1.062	1.2325	1.218	1.557	1.8327	1.3916	1.4998	1.3859	1.4688	1.5027	1.159	0.4136	1.027	0.548	0.3458	0.4148	0.7316	0.9421	0.9042	0.8297	0.973	0.3483	0.3479	0.251	0.4225	0.3471
295	83	12025	LC/MS Neg	1829	603	173.1	585-84-2	CIS-ACONITATE	C00417	HMDB00072	643757	558863	Carbohydrate	TCA cycle	cis-aconitate	0.6316	0.9267	0.6944	1.4902	0.6872	1.1455	1.1207	1.4657	1.7023	1.2757	1.6744	1.7108	1.6488	1.5006	1.5955	0.3183	0.6346	0.4041	0.4958	0.2593	0.385	0.5513	0.2731	0.8898	0.4193	1.6515	1.0733	2.2949	0.7139	1.6905
456	84	22158	GC/MS	100000998	1490.7	247	6236-10-08		C00815	HMDB00426	1081	1051	Carbohydrate	C5 branched dibasic acid metabolism	citramalate	1.4246	0.9088	1.1813	0.8928	1.5345	1.4315	1.271	1.4561	1.793	0.8404	1.1844	1.0019	0.9981	0.8079	0.912	0.606	0.6549	0.7487	0.8112	0.8388	1.0919	1.6839	1.5857	2.2802	1.3627	0.5317	0.4526	0.3774	1.3996	0.5836
296	85	1564	GC/MS	1124	1763.4	273.1	77-92-9	CIT	C00158	HMDB00094	311	305	Carbohydrate	TCA cycle	citrate	0.9367	1.326	0.9379	1.9336	0.8733	3.625	3.8415	3.633	3.4929	2.4673	2.107	1.9143	1.5363	1.5217	1.7922	0.6301	0.922	0.791	1.0621	0.6713	0.4021	0.7136	0.4502	1.6314	0.6332	0.514	0.4836	0.5803	1.4835	0.7845
155	86	2132	LC/MS Pos	391	715	176.1	372-75-8	L-CITRULLINE	C00327	HMDB00904	9750	810	Amino acid	Glutamate family (alpha-ketoglutarate derived)	citrulline	1.5158	1	0.5875	0.2897	0.7772	2.5662	3.1583	2.4145	1.8253	2.6215	0.2453	0.2453	0.3816	0.2453	0.2453	3.3632	1.0752	3.2294	4.3607	3.775	0.2453	0.7503	0.7281	0.9784	0.5752	0.5829	0.3964	0.3882	2.7527	0.2453
1259	87	35660	GC/MS	100001645	1402	140.9	6232-19-5	CPD-603	C02512		13538	12950	Hormone metabolism	Ethylene metabolism	cyano-alanine	0.8794	1.0337	0.8301	0.659	0.7308	1.6287	1.4733	1.3502	0.9663	1.2319	0.6624	0.5291	0.5405	0.5484	0.4332	2.6038	0.9435	2.1244	2.0708	2.1776	1.7868	1.808	1.7566	3.0245	1.7075	0.322	0.3925	0.3678	2.8884	0.5301
6	88	15705	GC/MS	310	1979.6	218.1	535-34-2	L-CYSTATHIONINE	C02291	HMDB00099	439258	811	Amino acid	Serine family (phosphoglycerate derived)	cystathionine	7.32	3.8582	5.7342	1.0029	3.7627	3.9662	5.9863	2.8787	3.9348	3.3051	0.7011	0.6829	0.7258	0.6544	0.4401	0.6899	5.056	1.132	1.267	0.6576	0.7275	1.2365	0.9054	0.9971	0.9932	0.5474	0.53	0.4429	1.9421	0.3076
7	89	31453	GC/MS	800	1560.1	218	52-90-4;56-89-3	CYS	C00097	HMDB00574	5862	5653	Amino acid	Serine family (phosphoglycerate derived)	cysteine	2.0584	2.1155	1.9324	1.1362	1.532	1.3458	1.6721	1.5069	1.8319	1.5073	0.9575	0.767	0.708	0.7942	0.4535	0.9381	1.5644	0.6549	0.869	1.0037	0.7837	0.9963	0.6538	1.5656	1.2923	0.2192	0.2199	0.4648	1.8413	0.4446
264	90	35159	LC/MS Pos	100001437	821	427.1	13081-14-6			HMDB00656	4247235	3455404	Amino acid	Glutathione metabolism	cysteine-glutathione disulfide	3.8592	4.2087	4.444	0.3668	3.436	0.3668	0.7766	0.3909	0.7919	0.3668	0.3668	0.607	0.669	0.7873	0.3668	1.5081	3.8462	1.6954	1.1096	1.7504	0.6736	0.7992	0.3668	1.8717	0.9618	0.9459	0.9984	1	1.4836	1.4498
943	91	514	LC/MS Pos	827	1065	244	65-46-3	CYTIDINE	C00475	HMDB00089	6175	5940	Nucleotide	Pyrimidine metabolism	cytidine	1.0319	1.0055	0.6922	0.5476	1.3387	1.4406	1.617	2.0082	1.4273	1.521	0.6866	0.5587	0.5253	0.4161	0.516	2.2182	1.0505	2.4616	2.5689	2.5985	0.2804	0.3341	0.2212	0.3639	0.3981	0.8638	0.7223	1.2517	2.7709	0.9945
945	92	2959	LC/MS Pos	105	1181	323.9	84-52-6		C05822		66535	225079	Nucleotide	Pyrimidine metabolism	3'-CMP	1.2691	1.0241	1.4218	1.8785	3.4689	0.3485	0.4922	0.4313	0.6563	0.5871	2.2842	1.4218	1.2735	1.1162	0.9746	1.6602	0.9759	0.958	0.8428	1.0901	0.7283	0.3485	0.7136	0.8569	0.3485	0.5825	0.5165	1.2197	2.3042	2.3255
946	93	573	GC/MS	881	1535.5	254	71-30-7	CYTOSINE	C00380	HMDB00630	597	577	Nucleotide	Pyrimidine metabolism	cytosine	0.9274	1.1862	0.8459	1.8729	0.9651	1.0005	0.666	0.9356	0.7687	0.7665	1.6094	1.7993	1.1486	1.4963	0.9864	0.9023	0.9424	0.8083	0.791	0.8856	0.9636	0.9995	1.2542	1.3415	1.3414	2.0834	1.2391	1.3839	2.0865	1.6254
947	94	37465	LC/MS Neg	73	957	304.1	15718-51-1		C02354	HMDB11691	417654	369711	Nucleotide	Pyrimidine metabolism	cytosine-2',3'-cyclic monophosphate	1.1271	1.8938	0.9244	0.2787	1.7597	0.6711	1.3554	0.9355	1.231	0.3528	0.2787	0.2787	0.2787	0.2787	0.2787	1.1252	0.2787	0.9572	0.7297	1.0428	0.4702	0.3011	0.5274	2.0557	0.7994	1.2568	0.8711	1.6466	3.8091	2.4434
492	95	17805	LC/MS Neg	1231	5722	307.3	2091-39-6		C16525	HMDB05060	6439848	4944228	Lipids	Free fatty acid	dihomolinoleate (20:2n6)	1.3493	1.4363	1.1291	0.4867	0.8709	1.4973	1.514	1.2662	0.8537	2.0152	0.1875	0.1875	0.4289	0.6137	0.5991	1.5264	0.5553	1.1422	1.753	2.3977	0.1875	0.7921	0.3707	0.5091	0.1875	0.1875	0.1875	0.1875	1.7427	0.3649
307	96	15522	GC/MS	309	1737	315.1	102783-56-2	DIHYDROXY-ACETONE-PHOSPHATE	C00111	HMDB01473	668	3833110	Carbohydrate	Calvin cycle and pentose phosphate	dihydroxyacetone phosphate (DHAP)	1.6819	1.9559	1.5221	1.2301	0.6639	1.4032	0.6872	1.8733	0.9997	2.6609	1.0003	0.6737	0.9712	0.5365	0.4338	1.2283	0.7488	1.0223	0.9878	1.0737	0.5515	0.365	1.7756	1.0397	0.5681	0.0237	0.0237	0.0309	1.238	0.0237
72	97	12130	GC/MS	1748	1922	174	62-31-7	DOPAMINE	C03758	HMDB00073	681	661	Amino acid	Aromatic amino acid metabolism (PEP derived)	dopamine	0.0646	0.0849	0.0646	0.6062	0.0646	10.8189	2.689	3.9105	20.2394	18.0482	0.4686	0.3929	0.3434	0.1172	0.1039	0.0646	0.1567	0.0646	0.0646	0.0646	4.2955	8.7636	10.467	1.3938	3.6378	0.0646	0.0646	0.0646	0.0646	0.13
499	98	33587	LC/MS Neg	100001335	5955	309.4		CPD-12189		HMDB02231	5282768	4445895	Lipids	Free fatty acid	eicosenoate (20:1n9 or 1n11)	1.1284	1.0511	0.9456	1.2829	0.9046	1.1654	0.8897	0.9448	0.7849	1.109	0.2625	0.3305	1.1267	0.9218	1.2044	0.9377	0.8601	0.9489	1.5836	1.2988	1.1218	3.2339	1.8015	4.1619	2.1441	0.2871	0.2413	0.2997	1.0997	0.4834
723	99	27553	GC/MS	100001020	2346.1	363.3	57-87-4	ERGOSTEROL	C01694	HMDB00878	444679	392539	Lipids	Sterols	ergosterol	0.6803	0.5541	0.7146	1.1322	0.451	1.2802	1.3003	1.1172	1.4881	1.0127	1.2621	1.0707	1.2692	1.2142	0.6585	0.7207	0.4025	0.8328	1.0491	0.9321	0.9873	1.2731	1.1205	1.3725	1.213	0.1288	0.1252	0.1098	0.2309	0.3205
158	100	37459	LC/MS Pos	100002154	847	230.2	58511-63-0		C05570	HMDB03045	3032311	2297320	Amino acid	Glutamate family (alpha-ketoglutarate derived)	ergothioneine	5.1817	1.5097	2.5752	0.7934	0.5017	6.0631	7.1148	6.1432	4.0154	4.2474	0.7062	0.5037	0.739	0.7625	0.2591	0.3185	4.2991	1	0.9189	0.6446	12.2842	21.2061	18.5342	20.4499	18.0496	0.2449	0.1742	0.1287	0.6883	0.1287
327	101	20699	GC/MS	100000846	1517.5	217	149-32-6	2-C-METHYL-D-ERYTHRITOL-4-PHOSPHATE	C00503	HMDB02994	222285	13835932	Carbohydrate	Amino sugar and nucleotide sugar	erythritol	0.7974	0.7522	0.9213	0.8921	0.5459	1.202	1.1944	1.8111	1.2766	1.3758	1.0068	0.9932	0.8219	0.8202	0.9742	1.1489	0.6796	1.1328	0.9309	1.5746	1.2862	1.3514	1.5596	1.2096	1.3828	0.0739	0.078	0.0981	1.494	0.2491
328	102	33477	GC/MS	100001320	1546.9	292.1	88759-55-1			HMDB00613	2781043	2061231	Carbohydrate	Amino sugar and nucleotide sugar	erythronate*	1.3101	1.7979	1.0201	1.1361	1.036	0.6969	0.6647	1.2116	0.7982	0.9276	1.0069	0.8904	0.8844	0.8003	0.7361	0.9931	0.9251	1.3358	1.1184	1.3456	0.3095	0.2816	0.2933	0.3517	0.3531	3.663	6.2027	4.1639	8.7812	7.5433
705	103	1497	GC/MS	420	1304	174.1	141-43-5	ETHANOL-AMINE	C00189	HMDB00149	700	13835336	Lipids	Choline metabolism	ethanolamine	1.1518	0.5666	1.0168	0.5709	0.6202	0.9832	1.396	1.0627	1.6517	1.9775	0.9525	0.6969	0.678	0.5223	0.8449	3.5224	0.7525	2.7635	2.3217	3.8172	1.3507	1.415	1.5724	0.6999	1.5869	0.0291	0.042	0.0359	2.169	0.0474
833	104	2134	LC/MS Neg	327	2413	784.1	146-14-5;84366-81-4	FAD	C00016	HMDB01248	643975	559059	Cofactors, Prosthetic Groups, Electron Carriers	Riboflavin and FAD metabolism	FAD	2.6533	2.066	1.4868	0.6811	0.7255	2.4104	3.3839	3.0071	1.3513	3.0446	0.4971	0.6687	0.6795	0.967	0.6704	0.4971	1.7724	0.6824	1	0.7399	0.4971	0.4971	0.4971	0.8068	0.4971	0.4971	0.4971	0.4971	1.0365	0.4971
835	105	15797	LC/MS Neg	100000251	2395	455.1	130-40-5	FMN	C00061	HMDB01520	710	690	Cofactors, Prosthetic Groups, Electron Carriers	Riboflavin and FAD metabolism	FMN	0.8657	0.7692	0.7955	2.4145	0.7651	0.9715	1	1.0043	1.9596	1.2403	1.6725	1.983	2.0788	2.2848	1.4747	0.2219	0.57	0.2219	0.2219	0.2219	0.8497	1.0517	0.8995	1.0263	0.9138	0.2219	0.2219	0.2219	0.3193	0.2219
388	106	577	GC/MS	878	1758	217	57-48-7	Fructose	C00095	HMDB00660	5984	5764	Carbohydrate	Sucrose, glucose,fructose metabolism	fructose	0.9025	0.914	1.0723	0.9787	0.4645	1.0213	0.894	1.1398	0.602	1.1419	1.1215	0.8506	0.9775	0.8038	0.6229	1.352	0.4981	1.4164	1.1146	2.0585	1.6	1.3444	1.2563	1.6083	1.4391	0.0341	0.04	0.0401	1.6932	0.1402
280	107	12021	GC/MS	1232	1994.9	315.1	103213-47-4	FRUCTOSE-6P	C05345	HMDB00124	69507	19969987	Carbohydrate	Glycolysis	fructose 6-phosphate	0.5142	0.548	0.7389	0.8829	0.6209	0.9937	1.4081	2.0133	0.7677	1.0731	1.3039	0.7114	1.3459	0.9746	0.568	1.6832	0.5745	1.5925	2.3838	1.9213	1.4482	1.4179	1.0063	1.8418	1.5003	0.0185	0.0268	0.0211	1.8986	0.0551
297	108	1643	GC/MS	330	1382.1	245	100-17-8	FUM	C00122	HMDB00134	444972	10197150	Carbohydrate	TCA cycle	fumarate	0.1737	0.2549	0.2727	3.0498	0.2691	1.0337	0.9688	0.7399	0.9268	0.4997	3.1816	3.1023	2.2934	2.4165	4.1849	0.9785	0.2128	1.1748	1.2661	1.2968	0.7848	1.3287	1.0215	1.4623	1.1574	0.2191	0.2166	0.1379	1.2788	0.2448
391	109	1117	GC/MS	1003	1849.2	319.1	608-66-2		C01697	HMDB00107	11850	11357	Carbohydrate	Sucrose, glucose,fructose metabolism	galactitol (dulcitol)	1.8566	1.1159	1.1327	1.7116	1.0521	0.7761	0.9721	1.1314	1.3034	1.0143	2.5566	1.7349	1.7492	1.2921	1.7331	0.5833	0.7445	0.8403	0.5805	0.9857	0.3089	0.3905	0.5274	0.3385	0.3945	0.2995	0.1845	0.4592	1.4037	1.3263
393	110	12055	GC/MS	287	1793.8	203.9	59-23-4	L-GALACTOSE	C01582	HMDB00143	3037556	2301265	Carbohydrate	Sucrose, glucose,fructose metabolism	galactose	0.9885	1.2007	1.3992	1.4884	1.019	1.0252	0.4691	0.8079	0.8225	0.9583	1.1147	0.974	0.8607	0.7706	1.0115	1.3895	0.6387	0.869	0.7883	1.5506	1.5128	1.2738	1.0723	1.8857	1.733	0.0466	0.063	0.1135	1.8133	0.2922
159	111	1416	GC/MS	141	1539.7	304.1	56-12-2	4-AMINO-BUTYRATE	C00334	HMDB00112	119	116	Amino acid	Glutamate family (alpha-ketoglutarate derived)	gamma-aminobutyrate (GABA)	2.4259	1.8911	3.3133	0.6171	2.0064	0.6386	0.7544	0.651	0.5795	0.5277	1.0461	0.4902	0.6231	0.623	0.4564	0.3159	1.1062	0.2237	0.393	0.3629	1.2833	1.5681	1.3733	1.2961	1.3254	1.0065	0.9935	1.1452	1.6971	1.4037
972	112	36738	LC/MS Pos	331	1036	277.1	1116-22-9		C05282	HMDB11737	92865	83831	Peptide	gamma-glutamyl	gamma-glutamylglutamate	1.5527	1.7217	2.9456	1.5032	1.5661	0.6025	1.0933	0.4466	1.1831	1	0.567	0.3937	1.4069	0.7303	0.5339	0.6176	0.4924	0.3937	0.4784	0.4751	0.3937	0.8037	1.3637	0.7619	0.3937	1.7221	2.6676	1.1264	1.6694	0.7029
977	113	18369	LC/MS Pos	1268	2744	261.2	2566-39-4			HMDB11171	151023	133115	Peptide	gamma-glutamyl	gamma-glutamylleucine	1.019	1.0786	0.4997	0.7641	1.3358	1	0.9995	0.7908	0.6499	1.0336	0.6676	0.4997	0.4997	0.4997	0.4997	0.4997	0.4997	1.2784	0.9126	1.0123	0.8368	1.2387	1.3824	1.2716	0.9831	0.7129	0.4997	0.4997	1.6062	0.4997
979	114	37539	LC/MS Pos	100001313	1993	279.2	17663-87-5			HMDB29155	7009567	5373147	Peptide	gamma-glutamyl	gamma-glutamylmethionine	1.6651	0.6211	0.6211	0.6211	0.6211	0.9169	1.436	2.0206	1.2397	1.0687	1.0608	0.9367	0.6211	0.6809	0.6211	0.951	0.683	0.6211	1.0861	0.7264	0.9691	1.1004	0.8664	0.6211	1.009	0.6211	0.6211	0.8751	1	1.3499
981	115	33364	LC/MS Pos	100001314	977	249.1	5652-48-2			HMDB29159		21403107	Peptide	gamma-glutamyl	gamma-glutamylthreonine*	0.1857	0.1857	0.1857	0.8946	0.1857	1.036	2.0226	1.251	1.2448	1.1161	0.6036	0.9407	0.6426	0.5632	0.4094	1.4293	0.1857	1.5131	1.2196	1.1291	0.7032	0.9403	0.964	1.0732	1.0667	0.1857	0.1857	0.1895	0.1857	0.1857
454	116	587	GC/MS	338	1879.4	333	527-07-1	GLUCONATE	C00257	HMDB00625	10690	10240	Carbohydrate	Sucrose, glucose,fructose metabolism	gluconate	1.1447	1.2274	2.1221	1.6329	0.8887	1.2545	1.0456	0.9544	1.1398	0.9422	1.8303	0.8138	1.7419	1.2939	0.2959	0.4181	0.515	0.3417	0.359	0.6116	2.5558	3.4393	2.4263	2.4651	3.4493	0.0288	0.0395	0.0293	0.8042	0.4333
332	117	18534	GC/MS	289	1833	203	66-84-2	GLUCOSAMINE	C00329	HMDB01514	441477	390201	Carbohydrate	Amino sugar and nucleotide sugar	glucosamine	1.5654	1.9547	4.0122	2.3304	1.3349	0.8047	0.5322	0.5821	0.4796	0.4941	3.3153	1.7448	3.2938	1.9135	1.1953	0.4516	0.6666	0.3286	0.634	0.4364	7.1402	3.7716	5.3826	4.2636	3.0025	0.0067	0.0136	0.0065	0.7446	0.1041
333	118	580	GC/MS	290	2048.3	203	3616-42-0	N-ACETYL-D-GLUCOSAMINE-6-P	C00352	HMDB01254	439217	8013767	Carbohydrate	Amino sugar and nucleotide sugar	glucosamine-6-phosphate	0.6053	0.4968	1.2552	0.0734	0.399	0.931	1.4959	2.1247	1.069	1.7445	0.3546	0.194	0.2337	0.1933	0.293	2.0679	0.4771	1.6164	3.5385	2.2893	1.7304	1.241	0.435	1.6702	1.2481	0.0734	0.0734	0.0993	4.2794	0.1389
281	119	38507	GC/MS	572	1866.8	204.1	50-99-7	CPD-3607	C00031	HMDB00122	79025	71358	Carbohydrate	Glycolysis	glucose	0.0872	0.0714	0.0341	0.0219	0.0163	2.1344	1.8507	2.8141	1.9227	2.7544	0.0232	0.0283	0.021	0.0105	0.076	4.6971	0.1493	4.9971	4.8786	5.8425	4.8705	4.3723	4.0011	4.2407	4.3762	0.0006	0.0006	0.0016	4.2724	0.0031
282	120	33755	GC/MS	1233	1853	217.1	56401-20-8	GLC-1-P	C00103	HMDB01586	65533	58977	Carbohydrate	Glycolysis	glucose 1-phosphate	1.9675	1.3647	2.3046	1.607	0.9966	0.2844	0.4473	0.513	0.3879	0.5568	2.3958	1.2717	2.1063	1.4452	0.6931	0.9486	0.5207	1.0263	1.3261	1.0426	1.3797	1.0034	1.1288	0.9239	0.9705	0.2469	0.1969	0.3751	2.1813	0.8658
283	121	31260	GC/MS	291	2042.7	387.2	103192-55-8	ALPHA-GLC-6-P	C00668	HMDB01401	5958	19952394	Carbohydrate	Glycolysis	glucose 6-phosphate	0.65	0.5772	0.9849	1.2287	0.4987	0.7606	1.2496	2.032	0.4771	0.9293	1.3973	1.0151	1.2986	0.9173	0.7676	1.9615	0.4244	1.8996	2.2041	1.8916	1.2716	1.3679	0.9668	1.5292	1.529	0.013	0.024	0.0147	3.026	0.0326
160	122	57	LC/MS Pos	561	700	148.1	56-86-0	GLT	C00025	HMDB00148	611	591	Amino acid	Glutamate family (alpha-ketoglutarate derived)	glutamate	0.9573	0.9233	0.8906	0.8699	0.8463	1.3185	1.3734	1.3267	1.4547	1.3472	0.9122	0.8307	0.9158	0.8747	0.7792	1.3265	0.8848	1.2402	1.6027	1.466	1.0446	1.0525	1.1211	1.0974	1.0427	0.3613	0.3932	0.2869	1.361	0.5216
162	123	53	LC/MS Pos	563	684	147.2	56-85-9	GLN	C00064	HMDB00641	5961	5746	Amino acid	Glutamate family (alpha-ketoglutarate derived)	glutamine	2.1383	1.5801	1.6527	0.8929	1.6306	1.7925	1.8853	1.5617	1.7404	1.6962	0.7307	0.8141	0.8641	0.9454	0.6436	0.9441	1.6165	1.1963	1.0978	0.9525	0.9484	1.0875	1.0327	1.0368	0.9673	0.3353	0.4064	0.2831	0.915	0.3046
266	124	27727	LC/MS Pos	448	1535	613.1	103239-24-3	GLUTATHIONE	C00127	HMDB03337	65359	58835	Amino acid	Glutathione metabolism	glutathione, oxidized (GSSG)	9.3718	4.8009	5.8743	0.3344	3.3717	0.2661	0.2713	0.2564	0.1213	0.217	0.2531	0.2394	0.2019	0.2077	0.985	0.3674	7.2379	1.0962	1.288	1.015	0.1213	0.1213	0.1213	0.323	0.1213	6.0789	6.7447	5.4163	6.66	5.7059
267	125	2127	LC/MS Pos	496	1274	308.1	70-18-8	GLUTATHIONE	C00051	HMDB00125	124886	111188	Amino acid	Glutathione metabolism	glutathione, reduced (GSH)	18.1005	7.9341	9.4408	0.8085	2.7572	0.8482	1.1117	0.5336	0.7303	0.6638	0.7225	0.7818	0.9232	0.8357	1.6693	1.4516	7.3012	2.9825	5.9412	1.9111	0.2702	0.2702	0.2702	1.0768	0.2702	0.2702	0.3635	0.2915	2.6807	0.7723
318	126	1572	GC/MS	1052	1360.7	189	600-19-1	GLYCERATE	C00258	HMDB00139	752	732	Carbohydrate	Photorespiration	glycerate	1.8838	1.7798	2.4554	1.3206	1.4846	1.0037	0.5698	0.9036	0.9963	1.0099	1.4474	0.734	1.5358	1.1956	0.4001	0.3296	0.6931	0.364	0.3686	0.3832	1.7514	3.2363	3.7688	2.4157	2.4282	0.1292	0.1732	0.1197	0.5121	0.2231
610	127	15122	GC/MS	1254	1311	205	56-81-5	GLYCEROL	C00116	HMDB00131	753	733	Lipids	Glycerolipids	glycerol	0.9163	0.8632	2.0693	0.9995	0.5999	0.7104	0.9978	1.0163	1.0005	1.0192	1.1084	0.5294	0.7886	0.5751	0.2934	2.1767	0.6533	2.0703	1.9295	2.4297	1.8997	1.7694	2.585	1.0911	2.1405	0.1324	0.1842	0.1374	2.3655	0.3715
643	128	15365	GC/MS	100000258	1719.7	357.1	29849-82-9	GLYCEROL-3P	C00093	HMDB00126	754	734	Lipids	Phospholipids	glycerol 3-phosphate (G3P)	1.0665	1.104	1.0999	0.9489	0.9872	1.1002	1.1606	1.1731	1.0841	0.8836	0.8882	0.7951	0.7208	0.7822	0.6702	0.9972	0.8623	1.0884	1.1356	1.2434	0.7769	1.0028	1.2134	1.1406	1.0472	0.3678	0.3634	0.2177	1.5509	0.3378
644	129	37455	GC/MS	100001620	1906	357.1	33049-08-0		C01233	HMDB00114	123874	110410	Lipids	Phospholipids	glycerophosphoethanolamine	1.3828	1.2757	1.0994	1.0731	1.1238	1.435	1.3125	1.4363	1.5739	1.1055	1.0144	0.918	0.9202	0.8309	0.7653	0.2185	0.6229	0.3285	0.3987	0.4262	0.6749	1.016	1.0401	1.0542	1.0429	0.2253	0.1843	0.1777	0.9856	0.3915
615	130	48857	GC/MS	100001619	1969	357.3			C03274		439964	388990	Lipids	Glycerolipids	glycerophosphoglycerol	1.7949	1.4434	0.9734	1.6709	0.6737	1.8598	1.389	1.7916	1.016	1.1232	2.507	2.0497	1.1315	1.8202	1.2067	0.5192	0.9136	0.8187	0.4995	0.7596	0.3727	0.4622	0.6265	0.6366	0.7465	0.8984	0.6367	0.984	1.7873	1.104
645	131	15990	LC/MS Pos	100000269	694	258.1	28319-77-9	SN-3-GLYCEROPHOSPHOCHOLINE	C00670	HMDB00086	71920	571409	Lipids	Phospholipids	glycerophosphorylcholine (GPC)	1.4182	1.2487	1.2456	1.2916	1.1794	1.2344	1.3232	1.1703	1.3729	1.1831	1.3132	1.179	1.31	1.1779	0.9912	0.3995	0.8616	0.4252	0.5236	0.5225	0.8333	0.9724	0.9909	0.9927	1.0073	0.7418	0.7012	0.6663	0.9082	0.8663
11	132	11777	GC/MS	340	1166	101.9	56-40-6	GLY	C00037	HMDB00123	750	730	Amino acid	Serine family (phosphoglycerate derived)	glycine	1.2466	1.3967	1.5746	0.6732	1.12	1.4129	1.4951	1.106	1.4081	1.0022	0.6267	0.4672	0.5913	0.5539	0.3211	0.6254	0.9978	0.6505	0.7148	0.7674	1.3648	1.7727	1.9253	1.8003	1.8092	0.2135	0.2412	0.2298	1.3234	0.5873
1031	133	36659	LC/MS Pos	100001790	2080	189.1	19461-38-2			HMDB28844	88079	19972556	Peptide	Dipeptide	glycylisoleucine	1.19	1.5787	1.0891	0.9252	1.6097	1.1675	0.8942	1.2031	0.9824	0.8487	1.2437	0.9594	0.9877	0.8133	1.0946	1.8817	1.2306	1.2799	1.0069	2.3821	0.1747	0.205	0.1801	0.3243	0.25	0.8555	0.6643	0.9949	2.2711	1.0051
1032	134	34398	LC/MS Pos	100001258	2236	189.1	869-19-2		C02155	HMDB00759	92843	83812	Peptide	Dipeptide	glycylleucine	0.9427	0.8866	0.9467	1.9516	1.7555	0.7863	0.6008	0.5777	1.051	0.5552	2.7085	2.0028	1.872	1.681	2.615	1.8036	0.7798	1.2238	0.949	1.9557	0.4416	0.4379	0.435	0.5723	0.4947	1.4235	0.8693	2.0297	2.9551	1.8624
1041	135	18357	LC/MS Pos	100000487	1572	175.1	1963-21-9			HMDB28854	97417	2006926	Peptide	Dipeptide	glycylvaline	1.4602	1.9443	1.587	0.7548	1.7413	1.4101	0.9676	1.5407	1.1831	1.0375	1.0324	0.9589	0.8601	0.721	0.765	2.0106	1.3062	1.6686	1.3238	2.8311	0.2976	0.3355	0.3339	0.5681	0.3747	0.5564	0.4037	0.7398	2.5585	0.7759
898	136	418	GC/MS	172	1942.3	352.1	73-40-5	GUANINE	C00242	HMDB00132	764	744	Nucleotide	Purine metabolism	guanine	0.3953	0.553	0.6469	2.8895	0.9024	0.6365	0.3956	0.2875	0.4087	0.2727	3.2065	2.3966	2.7712	2.7422	1.5937	0.5263	0.4703	0.4469	0.2897	0.4586	1.1231	1.028	0.972	2.1537	1.1888	2.0016	1.8044	1.6761	1.6507	4.883
899	137	1573	LC/MS Pos	1099	1676	284	118-00-3	GUANOSINE	C00387	HMDB00133	6802	6544	Nucleotide	Purine metabolism	guanosine	0.5605	0.6449	0.5517	1.1286	1.6266	0.6878	0.4669	0.5599	0.9114	0.5482	1.3876	1.009	1.1623	1.0285	0.8944	0.5123	0.3677	0.2051	0.1933	0.2513	1.5333	1.1464	0.991	1.4492	1.5215	1.5338	1.1947	1.7269	2.1743	2.4474
919	138	39786	LC/MS Neg	100002704	792.2	362.1	117-68-0				3522	3402	Nucleotide	Purine metabolism	guanosine 3'-monophosphate (3'-GMP)	0.6808	0.2564	0.7704	0.2564	2.8368	0.6165	1.9983	1.0582	3.9296	1	0.7475	0.5315	0.6778	0.2564	0.2564	1.147	0.2564	0.7455	0.2564	0.8568	2.939	1.6089	1.6023	3.6057	2.5315	0.2564	0.2564	0.7647	1.6406	0.7586
900	139	2848	LC/MS Neg	346	632	442	43139-22-6	GDP	C00035	HMDB01201	8977	8630	Nucleotide	Purine metabolism	guanosine 5'- diphosphate (GDP)	0.9159	1.1934	1.0145	0.974	2.3705	0.8754	1.0335	0.8655	1.8735	1.6939	1.4404	0.9659	0.8435	0.6819	1.1231	0.3505	1	0.2651	0.3703	0.2651	2.6331	2.9897	1.9947	2.5269	2.8258	0.3788	0.6688	0.5375	1.1702	0.6188
901	140	2849	LC/MS Neg	347	706	362.1	5550-12-09	GMP	C00144	HMDB01397	6804	741	Nucleotide	Purine metabolism	5'- GMP	1.006	0.9282	0.8021	0.9934	0.9676	0.994	0.7534	1.4602	0.5671	0.8987	0.8962	0.856	0.6701	0.2822	0.7249	2.1164	1.0258	2.1915	3.0373	3.3712	1.5092	1.5206	1.241	1.8941	1.1535	0.2822	0.2822	0.4933	2.1591	1.1035
902	141	37139	LC/MS Neg	74	1454	343.9	15718-49-7		C06194	HMDB11629	92823	369712	Nucleotide	Purine metabolism	guanosine-2',3'-cyclic monophosphate	2.0353	1.8073	1.6147	0.423	3.5296	0.5378	0.9788	0.6338	0.5018	0.3704	0.6024	0.4917	0.4739	0.3661	0.2696	2.0124	1.2891	1.648	1.1109	1.6212	0.9769	0.8745	1.0212	2.0103	1.1255	0.791	0.673	1.583	3.5363	1.4732
164	142	59	LC/MS Neg	355	757	154.1	5934-29-2	HIS	C00135	HMDB00177	6274	752	Amino acid	Glutamate family (alpha-ketoglutarate derived)	histidine	1.6096	1.5841	2.1291	0.8781	1.7266	1.4767	1.7422	1.1239	1.4841	1.0886	0.8457	0.6617	0.9114	0.8729	0.4557	0.2852	1.2665	0.4962	0.3102	0.3467	1.18	1.5645	1.3481	1.3291	1.2237	0.2445	0.2767	0.2746	0.3313	0.4722
128	143	39601	LC/MS Neg	100002554	568.8	205.1	320573-06-6		C01251	HMDB03518	439459	388564	Amino acid	Aspartate family (OAA derived)	homocitrate	0.262	0.5126	0.4421	0.8857	0.431	0.7261	0.9554	0.9764	1.2682	1.3917	0.9434	1.0236	1.1681	0.7954	1.1531	2.0051	0.5645	1.5072	1.7951	1.8483	1.7994	2.4522	2.1919	2.0959	2.3239	0.2326	0.2097	0.1528	1.7313	0.2084
13	144	40266	GC/MS	311	1648.2	234	454-29-5	HOMO-CYS	C00155	HMDB00742	778	757	Amino acid	Serine family (phosphoglycerate derived)	homocysteine	2.5334	2.2473	2.0425	0.6292	2.8711	1.0449	1.5664	0.9544	1.138	1	0.5216	0.657	0.3968	0.6267	0.3574	1.204	1.8301	1.2408	1.0887	0.7727	0.175	0.3246	0.175	0.2085	0.3055	1.2423	0.9688	1.0214	1.994	0.9005
102	145	23642	GC/MS	100000458	1471	218.1	672-15-1	HOMO-SER	C00263	HMDB00719	12647	12126	Amino acid	Aspartate family (OAA derived)	homoserine (homoserine lactone)	0.7671	1.1864	0.8807	1.1643	0.4898	1.5431	1.9262	1.5793	1.1223	1.2039	0.953	1.0528	1.1259	0.7929	0.6462	1.5229	0.7622	1.0988	1.735	1.2946	0.7076	0.8756	1.047	0.8858	0.7038	0.0289	0.0154	0.0334	1.623	0.03
735	146	43264	LC/MS Pos	100003926	1475	248.2				HMDB13127	53481617		Lipids	Carnitine metabolism	hydroxybutyrylcarnitine*	1.4163	1.4286	1.0917	1.2549	1.0608	1.1793	1.6339	2.0538	2.3174	1.4573	1.127	1.3328	0.9289	0.9392	1.487	0.3786	0.7725	0.2792	0.3695	0.4499	0.3346	0.4104	0.4156	0.8991	0.5993	0.2792	0.2792	0.2792	0.3723	0.2792
904	147	3127	GC/MS	171	1759.2	265	68-94-0	HYPOXANTHINE	C00262	HMDB00157	790	768	Nucleotide	Purine metabolism	hypoxanthine	1.0409	0.8246	1.0626	1.1165	0.6266	1.2552	1.8856	1.2172	1.0817	1.1147	0.9686	0.9151	0.8989	0.8298	0.6675	0.4714	0.6052	0.6369	0.9805	0.7084	1.4537	2.0007	3.2753	1.3693	1.7001	0.5969	1.0195	0.7981	1.4346	0.9652
46	148	18349	GC/MS	100000463	1964.9	202	832-97-3		C02043	HMDB00671	92904	83867	Amino acid	Aromatic amino acid metabolism (PEP derived)	indolelactate	2.7977	1.7807	1.0243	0.8945	0.9537	0.4224	0.9745	1.0602	0.9757	0.6233	0.4224	0.4224	0.4224	0.4224	0.4224	0.4893	1.5267	0.7332	0.4224	0.53	0.4451	1.2449	0.7979	0.4224	0.4224	2.3363	1.9207	1.5852	2.3608	3.2405
47	149	32405	LC/MS Pos	100001083	4150	190.1	830-96-6			HMDB02302	3744	3613	Amino acid	Aromatic amino acid metabolism (PEP derived)	indolepropionate	0.9923	0.8277	1.0425	1.5226	1.1584	0.8909	0.5846	0.6485	0.7066	0.6661	1.2872	1.5398	0.9828	1.0077	2.168	0.448	0.5508	0.733	0.4342	0.7688	1.3134	0.7403	0.8583	1.0997	1.0515	2.4244	1.6791	2.5728	4.2461	3.239
905	150	1123	LC/MS Neg	361	1600	267.2	58-63-9	INOSINE	C00294	HMDB00195	6021	21241953	Nucleotide	Purine metabolism	inosine	1.0252	0.7702	0.973	1.0471	0.8984	2.0122	2.8784	1.5789	1.7786	1.6483	0.9196	1.1246	0.9748	0.9075	1.128	0.3242	0.6913	0.5205	1.1849	0.4353	2.5731	3.1358	3.0163	2.3	3.2913	0.0798	0.1625	0.1129	0.392	0.1331
367	151	1481	GC/MS	370	2057.8	318.1	573-35-3;106032-59-1	1-L-MYO-INOSITOL-1-P	C04006	HMDB00213	440194	17215924	Carbohydrate	Inositol metabolism	inositol 1-phosphate (I1P)	0.9387	0.7398	0.6726	1.1264	0.7821	1.2469	1.5392	1.7062	2.4793	1.764	1.354	1.044	0.943	0.9966	0.6938	1.4104	0.9285	1.2586	1.3054	1.7038	0.7622	1.2345	0.9361	1.0034	0.8841	0.1933	0.2667	0.1747	1.7439	0.2714
285	152	36984	LC/MS Neg	100002180	572	339		FRUCTOSE-16-DIPHOSPHATE					Carbohydrate	Glycolysis	Isobar: hexose diphosphates	5.945	2.924	5.1223	2.1181	1.6664	0.6841	0.6311	2.1051	1.3394	4.0456	2.3453	1.5046	3.0835	1.7616	1	0.4164	0.7014	0.2303	0.7514	0.2994	0.3523	0.4185	0.3869	0.7979	0.4488	0.2303	0.2303	0.2303	0.2303	0.2303
247	153	33441	LC/MS Pos	100001055	1941	232.2	25518-49-4			HMDB00736	168379		Amino acid	Branched Chain Amino Acids (pyruvate derived)	isobutyrylcarnitine (C4)	1.1817	1.0107	1.2195	1.2053	0.8488	1.6799	1.8574	3.2618	2.7671	1.7473	1	1.2728	1.3806	1.5772	1.3335	0.4553	0.8471	0.6414	0.6006	0.4633	0.158	0.4363	0.1554	0.4211	0.2564	0.0359	0.0359	0.0359	0.3068	0.0359
207	154	1125	LC/MS Pos	376	1614	132.1	73-32-5	ILE	C00407	HMDB00172	6306	769	Amino acid	Branched Chain Amino Acids (OAA derived)	isoleucine	1.3568	1.2415	1.5201	0.7225	1.1484	1.2003	1.3991	1.314	1.03	1.1885	0.8697	0.5946	0.8267	0.6987	0.483	1.0367	1.1324	1.132	1.0653	1.2679	0.7213	0.6207	0.734	0.6218	0.7562	0.4753	0.4937	0.5687	1.6071	0.97
1084	155	40008	LC/MS Pos	100003169	1732	189.2	868-28-0				342532	303621	Peptide	Dipeptide	isoleucylglycine	1.7893	2.1781	2.2831	0.6301	2.1438	0.6893	0.8227	1.1145	0.625	1.2378	1.0465	0.4486	0.6117	0.4567	0.8023	2.4689	2.0495	2.05	1.2993	3.6816	0.1212	0.22	0.2321	0.1212	0.5114	1	0.4175	1.0783	2.8266	0.5661
248	156	34407	LC/MS Pos	100001393	2533	246.2	31023-24-2			HMDB00688	6426851	4932271	Amino acid	Branched Chain Amino Acids (pyruvate derived)	isovalerylcarnitine (C5)	1.2031	1.0602	1.1505	1.1982	0.7986	1.3829	1.3966	1.736	0.9805	0.8479	1.0195	1.1914	1.2691	1.0799	0.8843	0.6431	1.1274	1.2046	1.3114	0.6842	0.0926	0.2522	0.1443	0.3412	0.1463	0.027	0.0272	0.027	0.2802	0.027
91	157	43548	LC/MS Pos	100004559	1936	165.1	363-36-0				9692	9311	Amino acid	Aromatic amino acid metabolism (PEP derived)	kynuramine	0.9332	0.6047	0.721	0.1007	0.7592	1.0668	0.8479	1.1071	1.1414	0.5588	0.176	0.1198	0.2697	0.1803	0.1397	2.5222	2.0462	2.8958	3.3528	2.1978	0.8486	1.1208	1.1734	1.2694	1.1535	0.1007	0.1007	0.1007	3.8063	0.1007
50	158	15140	LC/MS Pos	100000265	1902	209.1	2922-83-0		C00328	HMDB00684	161166	141580	Amino acid	Aromatic amino acid metabolism (PEP derived)	kynurenine	3.1253	2.58	2.0699	0.6313	2.6841	1.0045	1.4352	0.8459	0.8697	1.111	0.6619	0.6355	0.5844	0.5539	0.7056	0.285	0.9955	0.285	0.285	0.285	0.285	0.285	0.285	0.285	0.285	1.1843	1.3544	1.3627	0.7351	2.2678
231	159	60	LC/MS Pos	397	1674	132.2	61-90-5	LEU	C00123	HMDB00687	6106	5880	Amino acid	Branched Chain Amino Acids (pyruvate derived)	leucine	2.4525	2.2823	2.5564	1.0111	2.0553	0.3192	1.1116	0.9183	0.1129	0.5588	1.3449	0.6591	1.0028	0.9972	0.7028	1.064	1.8323	1.5688	1.4506	1.989	0.0447	0.0378	0.0386	0.0454	0.0411	0.8608	0.7691	0.9661	2.4285	1.6137
1066	160	40045	LC/MS Pos	100003185	1800	189.2	686-50-0				79070	71402	Peptide	Dipeptide	leucylglycine	0.8162	0.8205	1.4284	1.1067	1.0099	0.7401	1.0494	0.5948	0.3296	0.3296	1.2879	0.3296	0.3296	0.3296	0.6029	1.5262	1.3586	1	0.8659	1.2264	0.366	0.3296	0.3296	0.3296	0.3296	1.0201	0.5487	0.793	1.2796	0.3296
511	161	1105	LC/MS Neg	180	5533	279.3	60-33-3	LINOLEIC_ACID	C01595	HMDB00673	5280450	4444105	Lipids	Free fatty acid	linoleate (18:2n6)	1.7326	1.9262	1.8635	1.7421	1.9569	1.0195	0.87	0.5601	1.2187	1.2471	0.3421	0.413	1.3449	1.0381	1.6691	0.9281	1.4007	0.9181	1.1222	1.3956	0.2689	0.7433	0.4372	0.857	0.5681	0.2995	0.3286	0.3099	1.2714	0.9805
512	162	34035	LC/MS Neg	100001337	5450	277.3		CPD-8117	C06426	HMDB03073	5280934	4444437	Lipids	Free fatty acid	linolenate (18:3n3 or 3n6)	1.7606	1.828	1.8502	1.4729	2.1109	1.4373	0.6306	0.595	0.8157	0.7349	0.3904	0.336	1.2969	0.9425	1.0575	1.2678	1.1234	0.8204	1.0672	2.1502	0.3484	0.403	0.2914	1.0938	0.5973	0.3108	0.3364	0.3142	1.5589	1.2867
105	163	1301	LC/MS Pos	407	603	147.2	56-87-1	LYS	C00047	HMDB00182	5962	5747	Amino acid	Aspartate family (OAA derived)	lysine	0.8126	0.706	0.9792	0.8501	0.776	0.8118	3.5355	2.1884	0.9761	2.0055	1.2548	0.7388	0.8561	1.0344	0.8721	1.1407	0.8586	3.0474	3.4152	2.712	1.2623	1.3142	1.0208	1.1167	1.429	0.5866	0.3939	0.5652	1.3792	0.5369
1103	164	40020	LC/MS Pos	100003196	1546	260.2	7369-79-1				4682588	3870665	Peptide	Dipeptide	lysylleucine	1.3083	1.3665	1.3624	1	1.8624	0.8801	0.929	0.3143	1.1156	1.3968	1.054	0.679	0.7268	0.8286	0.4941	1.2267	0.8962	0.8223	0.3143	1.5928	0.3143	0.3143	0.3143	0.5733	0.3143	0.3143	0.3143	0.3143	1.7103	0.3143
1468	165	39581	LC/MS Pos	100002797	1626.1	138.1	588-05-6			HMDB04989	11492	11008	Secondary metabolism	Phenylpropanoids	m-tyramine	0.0692	0.0692	0.0692	0.0692	0.0692	1.2769	1.2259	1	12.729	9.5538	0.2396	0.0692	0.0692	0.0692	0.0692	0.0692	0.3691	0.2542	0.359	0.0692	2.0398	0.0692	0.0692	2.2203	1.3976	0.0692	0.0893	0.0692	0.2848	0.0692
299	166	1303	GC/MS	409	1502	233	6915-15-7	MAL	C00149	HMDB00156	525	510	Carbohydrate	TCA cycle	malate	0.344	0.4097	0.3331	0.856	0.3303	1.825	1.6192	1.4993	1.6269	1.3096	1.144	0.84	0.8054	0.691	0.7417	2.4665	0.3197	2.8012	2.7096	2.8557	0.8486	1.222	1.2108	1.2827	1.174	0.0529	0.0511	0.0539	2.6736	0.1301
300	167	20676	GC/MS	100000707	1338	245	110-16-7	MALEATE	C01384	HMDB00176	444266	392248	Carbohydrate	TCA cycle	maleate (cis-Butenedioate)	0.7313	0.7237	0.9945	7.0494	0.8998	2.195	1.3564	0.8362	1.9382	0.9215	7.4992	7.0619	5.7659	5.2104	9.0995	0.8277	0.4897	0.6989	0.8732	0.7873	2.1127	3.0748	2.5696	3.2402	2.5763	0.8657	0.9806	0.5086	0.8468	1.0055
405	168	35163	LC/MS Neg	100001447	1100	827.1	34620-76-3		C06218	HMDB12254	13489094	2941513	Carbohydrate	Sucrose, glucose,fructose metabolism	maltopentaose	1.1445	2.0637	0.3297	0.8329	0.8054	5.4952	6.1199	3.7129	2.9704	5.2133	1.3575	1	0.8345	0.7775	1.0574	0.9614	2.8027	0.427	0.7486	0.9512	0.3297	0.3297	0.3297	0.3297	0.3297	0.3297	0.3297	0.3297	0.8071	0.3297
406	169	15806	GC/MS	913	2142.1	204.1	6363-53-7	MALTOSE	C00208	HMDB00163	10991489	388469	Carbohydrate	Sucrose, glucose,fructose metabolism	maltose	0.4917	0.9849	0.3104	0.1638	0.1573	4.3524	3.4814	4.1312	2.1794	4.1272	0.1894	0.1964	0.1495	0.0964	0.1985	1.2277	0.5904	1.0151	0.7748	1.4512	4.5974	2.3006	2.4379	3.8372	2.8132	0.0127	0.0127	0.0127	1.3567	0.0135
407	170	15910	LC/MS Neg	100000275	965	665.1	34612-38-9		C02052	HMDB01296	446495	393830	Carbohydrate	Sucrose, glucose,fructose metabolism	maltotetraose	0.9277	1.762	0.4254	0.8939	1.087	4.9728	5.9636	4.1626	2.7145	4.8351	1.7907	1.2311	0.9443	0.8957	1.5077	1.0557	2.5734	0.838	0.6096	1.0623	0.7129	0.2526	0.2927	0.8452	0.5315	0.2526	0.2526	0.2526	0.7532	0.2526
409	171	27723	GC/MS	100000276	2368.3	361.2	1109-28-0	MALTOTRIOSE	C01835	HMDB01262	439586	388669	Carbohydrate	Sucrose, glucose,fructose metabolism	maltotriose	0.4913	0.721	0.1961	0.1938	0.1938	4.3871	4.7199	4.3818	2.3955	3.8116	0.1938	0.1938	0.4101	0.1938	0.328	1.4009	1.019	1.0235	0.981	1.3367	0.6839	0.471	0.7314	1.2057	0.9297	0.1938	0.1938	0.1938	1.5382	0.1938
1308	172	22160	GC/MS	100000710	1495	178.9	90-64-2		C01984	HMDB00703	1292	1253	Secondary metabolism	Benzenoids	mandelate	0.7395	0.8047	0.4236	1.164	0.4837	7.5645	7.6845	5.5335	2.1225	3.9093	0.7079	0.9135	0.8655	1.0289	1.0561	2.8743	1.6218	3.8631	4.6807	1.6453	0.3163	0.9711	0.644	2.2736	0.7663	0.1236	0.1548	0.0884	1.2511	0.0644
411	173	15335	GC/MS	100000277	1839	319.1	69-65-8	MANNITOL	C00392	HMDB00765	6251	6015	Carbohydrate	Sucrose, glucose,fructose metabolism	mannitol	1.3754	1.023	1.2037	0.64	0.7932	1.7826	1.7869	1.7794	0.8904	1.182	1.0302	1.062	0.5602	0.5712	0.88	2.7032	0.3121	4.5519	3.0167	5.0089	0.8318	0.977	0.9245	0.8173	0.8803	0.0477	0.0375	0.23	2.5007	1.077
413	174	584	GC/MS	803	1753.5	204	3458-28-4	L-mannose	C00159	HMDB00169	18950	141983	Carbohydrate	Sucrose, glucose,fructose metabolism	mannose	2.3182	1.9913	3.3559	2.5246	1.5355	0.4296	0.3974	0.4426	0.4165	0.4312	2.9309	1.5248	2.8435	2.028	0.7326	0.8179	0.9475	0.9544	0.9126	0.9604	1.2109	1.0396	0.9185	1.2108	1.1504	0.5118	0.4134	0.6795	2.0315	1.4648
415	175	1470	GC/MS	294	2035.9	387.2	70442-25-0;104872-94-8	MANNOSE-6P	C00275	HMDB01078	439198	19969422	Carbohydrate	Sucrose, glucose,fructose metabolism	mannose 6-phosphate	0.8982	0.8374	1.0797	1.2595	0.5647	0.7706	1.0246	1.4772	0.5881	1.0776	1.3247	0.9574	1.2141	0.8853	0.7126	1.4121	0.4988	1.265	2.1213	1.6347	1.0546	0.9754	0.6729	1.3386	1.1547	0.0159	0.022	0.0174	2.7693	0.0325
513	176	1121	LC/MS Neg	891	5733	269.3	506-12-7			HMDB02259	10465	10033	Lipids	Free fatty acid	margarate (17:0)	1.3858	1.5398	1.0955	2.071	1.0072	1.4002	1.2364	0.9928	0.963	1.1426	0.3845	0.5542	1.6805	1.7207	1.8028	0.6305	1.0148	0.5956	1.0656	0.7969	0.4689	1.246	0.6982	1.3673	0.9013	0.6162	0.6849	0.6795	0.9331	0.9004
106	177	1302	LC/MS Pos	415	1252	150.1	63-68-3	MET	C00073	HMDB00696	6137	5907	Amino acid	Aspartate family (OAA derived)	methionine	2.4238	2.2976	2.8716	1.087	1.9469	0.3572	1.332	0.95	0.0864	0.6691	1.413	0.7162	1.183	0.9817	0.6359	1.0183	1.8962	1.7656	1.4456	2.2531	0.0156	0.018	0.0142	0.0191	0.0151	0.3804	0.3948	0.5234	2.5162	1.4368
107	178	18374	LC/MS Pos	100000039	729	166.1	3226-65-1	L-Methionine-sulfoxides	C02989	HMDB02005	158980	139840	Amino acid	Aspartate family (OAA derived)	methionine sulfoxide	2.834	2.8802	2.2728	0.9776	3.5387	0.442	0.7697	0.5588	0.394	0.5892	0.9645	0.7567	0.8859	0.812	1.0224	1.335	2.3784	1.2101	1.2006	1.4057	0.2908	0.1581	0.2146	0.2677	0.2996	2.3369	1.9561	2.295	2.8316	2.8088
827	179	37070	GC/MS	100001805	1221	241	7023-27-0			HMDB61711	13130	12578	Cofactors, Prosthetic Groups, Electron Carriers	Oxidative phosphorylation	methylphosphate	1.5225	1.5987	1.4644	3.3315	1.2439	1.4418	1.6438	1.3854	1.3067	1.0278	3.6799	2.8483	3.7724	2.4472	1.3762	0.26	0.6045	0.3348	0.5847	0.1769	0.3415	0.4332	0.4741	0.7371	0.4009	0.1642	0.132	0.0714	0.9722	0.7373
370	180	19934	GC/MS	363	1924.9	217	87-89-8	MYO-INOSITOL	C00137	HMDB00211	892	10239179	Carbohydrate	Inositol metabolism	myo-inositol	1.3369	0.7447	0.9819	1.0489	0.9177	0.6666	1.0181	0.8569	1.6502	1.3263	1.3757	1.024	1.1659	0.8982	0.7898	1.4114	0.5187	1.3993	1.5629	1.6608	0.8415	1.1364	0.875	0.7672	1.0828	0.1274	0.1414	0.1539	1.3644	0.2384
110	181	1498	LC/MS Pos	189	650	189.2	23284-33-5		C03793	HMDB01325	440120	140379	Amino acid	Aspartate family (OAA derived)	N-6-trimethyllysine	1.1682	1.2187	1.3288	1.2835	1.3156	0.8843	0.9817	0.9175	1.1555	0.7941	1.1447	1.1816	1.1015	1.0183	0.9155	0.3555	0.8017	0.289	0.2127	0.2274	1.311	1.4563	1.5337	1.4163	1.4151	0.2994	0.3516	0.4282	0.3966	0.5779
111	182	1585	LC/MS Neg	1110	882	130.1	97-69-8		C02847	HMDB00766	88064	79449	Amino acid	Aspartate family (OAA derived)	N-acetylalanine	1.3186	1.0337	1.3541	0.4373	1.2591	0.8953	1.1255	0.9273	0.7398	0.8671	0.4373	0.4373	0.6852	0.5076	0.4373	1.2024	0.9319	0.6511	1.0971	1.088	0.839	1.2146	1.2096	1.1072	0.9663	0.445	0.4373	0.4373	1.391	0.4373
337	183	15095	GC/MS	100000281	1903.3	245	7512-17-6	N-acetyl-D-glucosamine	C00140	HMDB00215	24139	22563	Carbohydrate	Amino sugar and nucleotide sugar	N-acetylglucosamine	0.931	1.2204	0.83	0.3708	0.7569	0.1174	0.1078	0.0975	0.0723	0.1026	0.4526	0.178	0.3935	0.3813	0.122	3.0532	0.7392	2.7161	1.9136	4.1802	4.0218	2.2381	5.6658	1.069	3.9363	2.8745	2.2821	5.51	11.8653	12.0616
339	184	15107	GC/MS	1213	2096.2	387.2	102029-88-9	N-ACETYL-D-GLUCOSAMINE-6-P	C00357	HMDB02817	439219	8216065	Carbohydrate	Amino sugar and nucleotide sugar	N-acetylglucosamine 6-phosphate	1.1909	0.4925	1.7802	0.31	0.7361	0.6745	0.9781	1	1.6064	1.1343	0.5396	0.3432	0.5506	0.4217	0.5236	1.3812	0.4274	1.3672	1.6977	1.7288	1.2629	1.9787	2.2946	0.8564	2.4485	0.073	0.073	0.073	1.9581	0.073
364	185	21365	LC/MS Pos	100000700	849	302	10357-00-3		C04132	HMDB00841	193456	3615280	Carbohydrate	Amino sugar and nucleotide sugar	N-acetylglucosamine 6-sulfate	1.1801	0.8385	0.9891	0.9075	0.7231	0.8238	0.9529	0.9978	1.0712	1.1161	1.2534	0.953	0.9917	1.0112	0.872	1.8894	0.7416	1.5811	1.719	2.1728	1.2722	1.7278	1.9357	1.0022	1.8107	0.1771	0.3403	0.2437	1.7533	0.2417
169	186	33943	LC/MS Pos	100001253	1204	189.1	2490-97-3		C02716	HMDB06029	182230	158492	Amino acid	Glutamate family (alpha-ketoglutarate derived)	N-acetylglutamine	1.5	0.8241	1.1941	0.3159	0.8646	4.0615	5.5609	3.4363	3.1743	3.7023	0.3159	0.3159	0.3159	0.3159	0.3159	0.3159	0.8334	0.5314	0.8407	0.3159	0.9564	0.945	0.6349	1.4132	1.0436	0.3159	0.3159	0.3159	0.3159	0.3159
16	187	27710	GC/MS	100001006	1396.4	143.9	543-24-8			HMDB00532	10972	10507	Amino acid	Serine family (phosphoglycerate derived)	N-acetylglycine	1.4295	1.6602	1.5322	1.4714	1.2832	1.5838	1.781	1.3558	1.5687	1.3032	0.9886	0.935	0.9102	0.8863	0.8769	0.8898	1.5779	0.8849	0.7732	1.0114	0.7487	0.9233	0.9785	1.242	1.035	0.2519	0.3539	0.3088	1.5796	0.5987
115	188	1589	LC/MS Neg	1083	1805	190.1	65-82-7		C02712	HMDB11745	448580	395338	Amino acid	Aspartate family (OAA derived)	N-acetylmethionine	1.3724	1.2246	1.3299	0.6652	0.7886	3.2455	3.2182	2.4868	2.8268	2.7924	0.5903	0.6353	0.6478	0.5947	0.4685	0.8644	0.9673	1.2828	1.411	1.2604	0.6591	0.8864	1.0355	1.3589	1.0327	0.1333	0.1216	0.1361	1.31	0.3586
52	189	33950	LC/MS Pos	100001256	3563	208.1	2018-61-3		C03519	HMDB00512	74839	67404	Amino acid	Aromatic amino acid metabolism (PEP derived)	N-acetylphenylalanine	1.5593	1.2881	1.8299	0.6953	1.376	0.371	0.371	0.371	1.036	1.6088	1.0423	0.8317	1.1495	0.4674	0.964	0.8261	1.8985	0.4827	0.371	0.371	0.371	0.371	0.371	0.371	0.371	0.7507	0.371	0.9193	1.3325	0.8756
172	190	34387	LC/MS Pos	100001334	2184	158.1	1074-79-9				322640	285677	Amino acid	Glutamate family (alpha-ketoglutarate derived)	N-acetylproline	0.3973	0.3973	0.3973	0.3973	0.3973	1.0049	1.7197	2.4595	2.7204	3.7746	0.6448	0.7386	0.3973	0.6061	0.3973	0.3973	0.3973	0.3973	0.4343	0.3973	0.821	1	1.0454	1.5557	0.7002	0.3973	0.3973	0.3973	0.3973	0.3973
116	191	33939	LC/MS Neg	100001274	846	160.1	17093-74-2		C01118		152204	3841173	Amino acid	Aspartate family (OAA derived)	N-acetylthreonine	0.2676	0.8157	0.5328	2.1418	1.1829	0.9347	1.4741	0.4922	1.0173	0.2676	1.7406	2.4605	1.7499	1.6662	2.0755	1.1238	0.8016	0.2676	0.7048	0.2676	0.4522	1.1269	0.9827	1.2613	0.8899	0.4384	0.5487	0.2676	1.414	0.8841
193	192	43249	GC/MS	100004523	1776.4	112					9920500	8096135	Amino acid	Glutamate family (alpha-ketoglutarate derived)	N-delta-acetylornithine*	0.1638	0.5002	0.0818	1.1135	0.1145	4.7759	6.6429	4.0677	6.7398	4.211	0.9244	1.7413	0.8685	0.9079	1.0756	1.1965	0.3025	1.7037	2.0596	1.7972	0.28	0.61	0.3836	1.166	0.2334	0.0689	0.0689	0.0689	1.1424	0.095
907	193	15650	LC/MS Pos	1242	1356	282.1	15763-06-1		C02494	HMDB03331	27476	4573813	Nucleotide	Purine metabolism	1-methyladenosine	1.3285	1.3164	1.8047	0.5283	1.4337	1.0998	0.9034	0.9745	1	0.921	0.5335	0.4162	0.5173	0.4213	0.4907	0.9249	1.1579	1.3038	1.1574	1.1072	1.8741	1.9915	2.4458	1.5999	2.0764	0.7369	0.6601	0.5949	0.4162	0.9051
908	194	31609	LC/MS Pos	100001122	1850	298.1	2140-65-0			HMDB01563	96373	86996	Nucleotide	Purine metabolism	1-methylguanosine	1.0516	1.1105	1.3	0.5837	0.9475	1.4915	1.5129	1.4048	1.1245	1.0514	0.6234	0.6135	0.3579	0.6743	0.3579	0.7006	0.6106	0.8229	0.8336	1	1.6376	1.8958	2.4408	1.7854	1.7124	0.4637	0.6517	0.467	1.3999	0.5409
910	195	35137	LC/MS Pos	100001412	2157	312.1	2140-67-2			HMDB04824	92919	83878	Nucleotide	Purine metabolism	N2,N2-dimethylguanosine	0.7772	1.075	1.2218	0.6986	0.8966	1	1.2	0.9747	1.2787	0.8745	0.2525	0.4031	0.5619	0.5088	0.5547	1.3284	0.8482	1.3053	1.3607	1.3167	2.1993	2.3802	2.9172	2.4499	2.8125	0.3277	0.2525	0.3931	1.9347	0.5042
109	196	36752	LC/MS Pos	100001734	1134	189.1	692-04-6		C02727	HMDB00206	92832	83801	Amino acid	Aspartate family (OAA derived)	N6-acetyllysine	0.9901	0.8198	0.5929	0.5242	0.633	2.535	3.7435	1.5865	2.2074	1.7939	0.5123	0.4471	0.5623	0.3919	0.5049	1.0099	0.8099	1.2772	1.4347	1.6602	1.0586	1.2327	1.3087	1.422	1.3453	0.55	0.4224	0.3485	1.7535	0.746
802	197	594	LC/MS Pos	432	1267	123.1	98-92-0	NIACINAMIDE	C00153	HMDB01406	936	911	Cofactors, Prosthetic Groups, Electron Carriers	Nicotinate and nicotinamide metabolism	nicotinamide	0.6478	0.6192	0.6245	2.1779	0.8056	1.9543	1.7209	2.0872	2.3674	1.971	2.0292	1.2157	1.7862	1.762	1.0238	1.9539	1.2001	0.6345	0.9762	0.9113	0.7768	0.5608	0.6306	1.1891	0.9507	0.3897	0.4874	0.4277	1.9147	0.341
803	198	5278	LC/MS Pos	1310	1370	664	53-84-9	NAD	C00003	HMDB00902	5893	5681	Cofactors, Prosthetic Groups, Electron Carriers	Nicotinate and nicotinamide metabolism	NAD+	2.2831	1.8796	1.3201	1.594	2.0927	1.0001	0.9999	1.5836	1.3187	1.3445	1.6379	1.7836	1.6912	1.4457	1.5468	0.4447	1.3817	0.4714	0.8152	0.4695	0.189	0.2945	0.2161	0.6427	0.1638	0.075	0.0939	0.0845	0.6595	0.0676
804	199	32380	LC/MS Pos	429	1330	743.9	53-59-8 ;1184-16-3;24292-60-2	NADP	C00006	HMDB00217	5886	5674	Cofactors, Prosthetic Groups, Electron Carriers	Nicotinate and nicotinamide metabolism	NADP+	3.6943	3.2045	1.9833	0.3678	0.5267	2.9232	3.1441	4.2361	3.7661	4.8938	0.5762	0.6554	0.1425	0.1881	1.0748	0.6937	2.2866	0.2456	0.7092	1.1653	0.7241	0.9252	0.6144	1.2201	0.9236	0.1425	0.1425	0.1425	1.8838	0.1425
807	200	22152	LC/MS Pos	1312	886	335.1	1094-61-7	NICOTINAMIDE_NUCLEOTIDE	C00455	HMDB00229	14180	13553	Cofactors, Prosthetic Groups, Electron Carriers	Nicotinate and nicotinamide metabolism	nicotinamide ribonucleotide (NMN)	1.2735	0.8933	0.7333	1.1104	0.6389	1.7879	1.9613	1.9467	2.248	1.9276	1.2799	1.36	0.9708	1.1212	1.2752	0.7467	0.8339	0.8605	1.0292	1.0415	0.6384	0.9271	0.8107	0.9545	0.784	0.6384	0.6384	0.6384	0.7343	0.6384
810	201	1504	GC/MS	567	1334.1	180	59-67-6	NIACINE	C00253	HMDB01488	938	913	Cofactors, Prosthetic Groups, Electron Carriers	Nicotinate and nicotinamide metabolism	nicotinate	2.1698	2.8264	4.0403	1.0848	2.4667	2.807	3.0656	2.6618	1.4484	1.9678	0.7057	0.7005	0.7555	0.8491	0.5714	1.0003	2.0441	0.997	1.1869	0.9997	0.7034	0.8878	1.1095	0.9054	0.8523	0.1792	0.1843	0.1686	1.2216	0.182
812	202	33471	LC/MS Pos	100001316	1105	256	2625-49-2	NICOTINAMIDE_RIBOSE	C05841	HMDB06809	161234	141635	Cofactors, Prosthetic Groups, Electron Carriers	Nicotinate and nicotinamide metabolism	nicotinate ribonucleoside*	3.1681	2.801	3.0253	1.1925	3.06	1.7055	1.9431	2.1769	1.4055	1.8153	1.1465	1.0156	0.9324	1.0851	0.9832	0.7981	2.2407	1.1027	0.9844	0.9316	0.0991	0.1179	0.1139	0.1542	0.1763	0.1	0.1403	0.1009	0.5754	0.0467
118	203	31539	LC/MS Pos	100001129	990	162	7540-67-2	CPD-667	C01077		439389	388506	Amino acid	Aspartate family (OAA derived)	O-acetylhomoserine	0.9972	1.0381	0.8423	1	0.6368	0.6984	1.2778	1.2735	0.4399	1.1805	1.4013	1.3326	1.2951	1.0075	1.8753	1.1021	0.9434	1.8291	2.0617	1.8043	0.1273	0.0606	0.0338	0.0338	0.0942	0.0726	0.05	0.1011	1.5062	0.1379
19	204	15947	GC/MS	100000286	1423	174	66638-22-0	ACETYLSERINE	C00979	HMDB03011	99478	89874	Amino acid	Serine family (phosphoglycerate derived)	O-acetylserine	0.1799	0.0928	0.0928	0.3883	0.1453	1.6874	1.3771	1.1475	4.459	3.4198	0.4776	1	0.7109	0.4073	0.4193	0.1902	0.0928	0.0928	0.0928	0.0928	3.8916	4.5232	4.2483	2.6664	3.8708	0.0928	0.0928	0.0928	0.0928	0.1044
522	205	1359	GC/MS	442	1984.4	339.2	112-80-1	OLEATE-CPD	C00712	HMDB00207	445639	393217	Lipids	Free fatty acid	oleate (18:1n9)	0.8662	1.1338	0.7087	1.8731	1.4194	1.3158	0.7284	0.7903	1.2114	0.4869	1.7482	1.6067	1.4805	2.0038	1.6167	0.4343	0.7158	0.4815	0.5072	0.6121	4.5386	3.4549	3.651	5.8528	5.1471	0.4441	0.4221	0.3808	0.8152	0.7231
268	206	34592	LC/MS Pos	100001311	1457	290.1	495-27-2			HMDB05765	7018721	7993181	Amino acid	Glutathione metabolism	ophthalmate	0.9301	1.2589	1.3985	1.2662	1.3982	0.924	0.8836	1.3994	1.176	1.0365	1.5913	0.9541	1.1188	1.0284	0.7935	1.2384	1.4438	1.0298	0.9083	1.5346	0.6878	0.8833	0.9214	0.7531	0.8427	0.6256	0.4879	0.5557	1.7998	0.9716
173	207	1493	GC/MS	444	1763.8	142	3184-13-2	L-ORNITHINE	C00077	HMDB03374	6262	6026	Amino acid	Glutamate family (alpha-ketoglutarate derived)	ornithine	1.1511	0.8979	0.9397	0.91	0.8186	1.7558	2.1473	1.6984	1.8823	1.8748	0.8059	0.7234	0.6683	0.6851	0.4387	0.9863	0.7148	1.0559	1.0137	1.218	2.5219	2.6836	3.217	2.226	2.3946	0.1473	0.1184	0.101	1.0586	0.0598
314	208	41891	GC/MS	100000841	1175.1	219	144-62-7	OXALATE	C00209	HMDB02329	971	946	Carbohydrate	Photorespiration	oxalate (ethanedioate)	1.1602	0.9871	1.2846	0.9924	2.1996	0.8749	0.6567	0.914	1.0799	1.2073	0.7595	0.7351	0.7771	0.7858	0.5485	0.5771	1.0616	0.6035	0.7642	0.6722	1.4606	1.7284	1.4737	1.3913	1.2413	0.9312	1.0076	1.1893	2.0361	1.2966
422	209	37469	GC/MS	100001818	2233	204	64519-82-0				3034828	2299218	Carbohydrate	Sucrose, glucose,fructose metabolism	palatinitol	0.8356	1.1521	0.9339	1.2185	0.1471	3.0037	3.6304	3.2743	3.8755	3.7572	0.7299	1.0753	0.8436	0.5493	0.4886	0.6671	0.4446	1.0661	0.5033	0.0725	2.2015	4.5676	4.4574	2.6522	3.0718	0.0725	0.122	0.0725	0.7635	0.2401
524	210	1336	LC/MS Neg	424	5619	255.3	57-10-3	PALMITATE	C00249	HMDB00220	985	960	Lipids	Free fatty acid	palmitate (16:0)	1.4074	1.5105	1.4592	1.703	1.2957	1.0091	0.9115	0.9121	0.8788	0.9752	0.556	0.757	1.5186	1.3968	1.7792	0.9909	1.4234	0.9804	1.438	1.1291	0.5213	0.9195	0.795	0.9146	0.7833	0.8272	0.978	1.0113	1.2448	1.1861
525	211	33447	LC/MS Neg	452	5477	253.3	373-49-9	CPD-9245	C08362	HMDB03229	445638	393216	Lipids	Free fatty acid	palmitoleate (16:1n7)	1.7088	2.0084	1.7444	1.2142	1.4268	1.2092	1.1648	1.0644	1.0683	1.3724	0.2649	0.3978	0.9673	0.8499	0.9061	0.7575	2.3516	0.9625	1.2035	1.0327	0.529	0.8387	0.7732	1.1397	0.8961	0.5251	0.4681	0.5744	1.1307	0.7474
797	212	1508	LC/MS Pos	1024	2218	220.1	137-08-6	PANTOTHENATE	C00864	HMDB00210	6613	6361	Cofactors, Prosthetic Groups, Electron Carriers	CoA metabolism	pantothenate (Vitamin B5)	1.6927	2.1871	2.6543	1.413	3.2091	0.5357	0.33	0.6124	1.0633	0.4261	0.9736	0.8759	1.3067	1.0552	0.6337	1.076	1.3601	0.9276	0.629	0.7149	1.0264	2.0108	1.7213	2.3376	1.8539	0.6005	0.7323	0.3655	0.6186	0.4837
528	213	1361	LC/MS Neg	980	5522	241.3	1002-84-2;10002-84-2		C16537	HMDB00826	13849	13249	Lipids	Free fatty acid	pentadecanoate (15:0)	0.8543	1.3321	1.2991	1.7582	1.004	0.856	0.669	0.6545	0.7644	0.6584	0.3543	0.5075	1.2772	1.3225	1.5862	0.9055	1.3967	1.0762	1.3136	1.0433	0.4088	0.9172	0.6172	1.0641	0.7568	0.7779	1.0393	0.996	1.2225	1.2657
85	214	38763	LC/MS Pos	100002982	2114.7	122.1		PHENYLETHYLAMINE	C02455	HMDB02017	7408		Amino acid	Aromatic amino acid metabolism (PEP derived)	phenethylamine (isobar with 1-phenylethanamine)	0.0207	0.0154	0.0118	1.1891	0.0127	3.3928	2.0698	2.6151	4.9138	2.7881	1.1794	1.2415	1.0167	1.0751	0.6964	0.9768	0.0356	0.4546	0.1879	0.6355	5.6814	6.379	6.989	6.4258	6.7709	0.0045	0.0035	0.0048	0.9833	0.0079
59	215	15958	LC/MS Neg	100000011	2127	135.1	103-82-2		C07086	HMDB00209	999	10181341	Amino acid	Aromatic amino acid metabolism (PEP derived)	phenylacetate	0.4336	0.2989	0.2989	1.005	0.2989	1.0579	0.9661	1.4228	0.6019	1.1698	0.9156	0.5731	0.9534	0.9709	0.6521	3.0976	1	4.9915	5.1322	1.7148	0.2989	0.2989	0.2989	0.2989	0.2989	0.2989	0.2989	0.2989	1.9215	0.2989
61	216	64	LC/MS Pos	460	2056	166.1	63-91-2	PHE	C00079	HMDB00159	6140	5910	Amino acid	Aromatic amino acid metabolism (PEP derived)	phenylalanine	2.6331	2.3457	2.4924	1.0129	2.1317	0.6179	1.2606	1.0804	0.1122	0.7675	1.2271	0.7527	1.0933	0.9513	0.8009	0.9586	1.9459	1.4363	1.3478	1.7395	0.0186	0.0196	0.0218	0.022	0.0212	0.8446	0.836	0.9871	2.3304	1.5207
1135	217	41370	LC/MS Pos	100003588	2120.1	223.1	721-90-4				98207	88678	Peptide	Dipeptide	phenylalanylglycine	0.9183	0.815	0.6789	1.5532	0.8361	2.3442	1.8463	1.326	2.2181	1.4618	2.3951	1.7903	1.7401	1.0564	1.9232	0.9093	0.5342	0.3842	0.3842	0.9111	0.7586	0.5574	0.5536	1	0.8214	1.3379	0.5291	0.9855	1.7388	1.075
62	218	22130	LC/MS Neg	100000774	2237	165.1	828-01-3		C05607	HMDB00779	3848	3715	Amino acid	Aromatic amino acid metabolism (PEP derived)	phenyllactate (PLA)	0.6451	0.706	0.48	1.0853	0.4973	3.1746	4.5351	3.2858	6.4718	3.6998	0.6579	0.5244	0.6477	0.7656	0.7465	3.2438	1.2738	1.3154	1	1.8679	0.48	0.48	0.7443	0.6221	0.48	0.48	0.48	0.48	1.501	0.48
63	219	566	LC/MS Neg	241	2534	163.1	156-06-9	PHENYL-PYRUVATE	C00166	HMDB00205	997	972	Amino acid	Aromatic amino acid metabolism (PEP derived)	phenylpyruvate	0.6081	0.6374	0.6081	0.8304	0.6081	0.6081	0.6081	0.6081	0.6081	0.6081	0.6081	0.6081	0.8874	0.6081	0.6081	21.0091	1	6.9585	8.8478	9.9948	0.6081	0.6081	0.6081	0.6081	0.6081	0.6081	0.6081	0.6081	15.136	0.7477
828	220	11438	GC/MS	461	1307.7	298.9	7664-38-2	Pi	C00009	HMDB01429	1061	1032	Cofactors, Prosthetic Groups, Electron Carriers	Oxidative phosphorylation	phosphate	1.0161	1.0748	0.969	0.9115	1.0674	1.0692	1.1251	1.1463	1.1192	1.0566	0.973	0.9276	0.8683	0.7606	0.8419	0.9839	0.9383	0.9315	0.8312	1.135	1.0283	1.1752	1.1769	1.1886	1.1845	0.4937	0.4271	0.6164	1.5643	0.6797
288	221	597	GC/MS	463	1595.4	369	10526-80-4	PHOSPHO-ENOL-PYRUVATE	C00074	HMDB00263	1005	980	Carbohydrate	Glycolysis	phosphoenolpyruvate (PEP)	2.0662	1.4812	1.9934	1.036	1.4778	1.1205	1.2222	1.5362	1.2608	1.7804	0.9664	0.7775	0.8891	0.9754	0.3956	0.3312	1.0246	0.4934	0.8941	0.3757	0.9709	1.5599	1.5705	0.6602	0.935	0.3312	0.3312	0.3312	0.6453	0.3312
711	222	1510	LC/MS Pos	469	5189	318.4	554-62-1	PHYTOSPINGOSINE	C12144	HMDB04610	122121	21238683	Lipids	Sphingolipid	phytosphingosine	10.4495	5.5863	4.2297	1.1555	3.9569	0.3398	0.1973	0.3064	0.1958	0.085	2.4379	0.4539	1	0.9734	1.6686	0.6872	2.2049	0.085	0.1896	0.231	0.6928	1.1153	0.3031	0.2236	0.1921	1.9796	2.4369	1.3488	1.1606	2.3861
119	223	1444	LC/MS Pos	1025	1120	130.1	4043-87-2		C00408	HMDB00070	849	826	Amino acid	Aspartate family (OAA derived)	pipecolate	0.4514	0.688	1.5512	0.1024	0.2065	3.3945	5.2365	3.8303	2.5496	4.1618	0.1734	0.0988	0.1803	0.1409	0.0572	8.4717	3.7791	7.7089	9.0941	12.0971	0.5011	1.0345	0.925	0.7778	0.9655	0.0572	0.0572	0.0572	18.7698	0.0572
250	224	35432	LC/MS Pos	100001589	2370	246.2				HDMB41993	126894	112688	Amino acid	Branched Chain Amino Acids (pyruvate derived)	pivaloylcarnitine (C5)	0.7041	0.5139	1.002	0.6597	1.1263	1.1996	1.0334	1.7002	2.2673	1.2689	0.8548	0.9178	0.8476	1.3424	0.7519	0.3342	0.998	0.4903	0.4264	0.5618	1.3869	2.1657	1.7271	2.4985	2.3345	0.3342	0.3342	0.3342	0.6611	0.3342
1223	225	35127	LC/MS Pos	100001167	960	229.2	18684-24-7			HMDB06695	11673055	9847785	Peptide	Dipeptide	prolylhydroxyproline	0.7757	0.6676	0.7479	0.9885	0.6433	2.6723	3.252	2.4836	3.12	2.5066	0.9549	0.7103	1.1307	0.706	0.644	0.3735	0.637	0.3735	0.3735	0.3735	1.3379	1.0115	1.4656	1.1805	1.3823	0.5651	0.4689	0.3735	1.8781	1.7644
174	226	1898	LC/MS Pos	480	796	116.1	147-85-3	PRO	C00148	HMDB00162	145742	128566	Amino acid	Glutamate family (alpha-ketoglutarate derived)	proline	1.2074	1.077	1.3906	0.6302	1.0104	1.1658	1.3506	1.0599	1.2768	1.1162	0.7308	0.5177	0.7093	0.63	0.3992	0.8313	1.0251	0.9331	0.8825	0.9896	1.5137	1.6591	1.8259	1.4869	1.805	0.322	0.3725	0.3052	0.9657	0.6672
245	227	32452	LC/MS Pos	100001162	1589	218.2	17298-37-2		C03017	HMDB00824	107738	96904	Amino acid	Branched Chain Amino Acids (pyruvate derived)	propionylcarnitine (C3)	2.9974	2.483	2.576	0.8821	2.329	2.5342	2.7613	3.2412	3.8136	1.8082	1.054	1.1932	1.2218	0.9737	1.2453	0.8041	2.0095	0.8413	1.0263	0.8046	0.1472	0.5117	0.2041	0.405	0.1864	0.4149	0.2891	0.4544	0.6692	0.3231
953	228	33442	LC/MS Pos	821	1180	245	1445-07-4		C02067	HMDB00767	15047	21403010	Nucleotide	Pyrimidine metabolism	pseudouridine	1.083	1.1953	1.3675	0.771	1.154	1.1059	1.4576	1.0369	1.1856	1.0827	0.8488	0.8116	0.9079	0.6542	0.6344	0.8402	0.9183	0.7303	1.0346	0.8142	2.1887	2.5769	2.8192	2.0172	2.5784	0.4909	0.4149	0.527	0.9654	0.5858
175	229	32672	LC/MS Pos	100001540	764	129.2	2353-44-8				134508	118562	Amino acid	Glutamate family (alpha-ketoglutarate derived)	pyroglutamine*	2.5376	1.9697	1.7525	1.3836	1.888	1.3077	1.2021	0.9614	0.9522	1.2694	1.4308	1.1665	1.0386	1.2657	1.1834	0.3881	1.3196	0.6636	0.6543	0.8414	0.3881	0.6667	0.5655	0.5073	0.5788	0.3881	0.5375	0.4261	0.7757	0.4566
290	230	599	GC/MS	823	1130.6	217	127-17-3	PYRUVATE	C00022	HMDB00243	1060	96901	Carbohydrate	Glycolysis	pyruvate	1.0425	1.1725	1.5307	1.3955	0.9931	0.456	0.5575	0.8709	0.6901	1.1657	1.2034	0.9987	1.0021	0.8415	0.6604	3.0826	1.5131	0.9624	1.4753	1.6196	0.8012	0.6864	1.6178	1.0013	1.1215	0.2684	0.2259	0.3822	4.6425	0.9401
342	231	15772	GC/MS	100000406	1692.4	217	488-81-3		C00474	HMDB00508	6912	10254628	Carbohydrate	Amino sugar and nucleotide sugar	ribitol	1.4623	1	2.3769	0.9163	1.0792	0.794	1.3222	0.8396	1.1326	1.2546	1.0333	0.5887	1.1155	0.8122	0.2357	0.4583	0.6608	0.3656	0.5735	0.4693	2.0359	3.0077	4.1386	1.9818	2.9097	0.0619	0.0619	0.0619	0.7098	0.0619
834	232	1827	LC/MS Pos	500	3111	377.2	83-88-5	RIBOFLAVIN	C00255	HMDB00244	493570	431981	Cofactors, Prosthetic Groups, Electron Carriers	Riboflavin and FAD metabolism	riboflavin (Vitamin B2)	1.0347	1.0837	1.057	2.4068	1.1413	1.6918	1.5721	1.6757	1.8306	1.9055	2.7431	2.0288	2.6087	2.5037	1.2495	0.5465	0.8559	0.5319	0.6661	0.6485	0.6595	0.7551	0.806	0.9076	0.7445	0.6516	0.2834	0.4392	0.9653	0.4514
344	233	12080	GC/MS	914	1639.2	204	50-69-1	RIBOSE	C00121	HMDB00283	5779	4470639	Carbohydrate	Amino sugar and nucleotide sugar	ribose	1.269	1.4887	1.7512	0.931	1.1085	0.8727	1.1296	1.0652	1.0566	1.1069	0.9846	0.6248	0.9153	0.7257	0.4488	1.0154	0.636	0.936	0.8454	1.1367	0.8862	1.0473	1.0513	1.282	1.0337	0.1396	0.2889	0.1315	1.7376	0.4505
308	234	561	GC/MS	19	1928.4	315.1	18265-46-8;108321-05-7	RIBOSE-5P	C00117	HMDB01548		394672	Carbohydrate	Calvin cycle and pentose phosphate	ribose 5-phosphate	3.1046	3.8093	2.8816	0.8862	0.9125	1.562	1.0999	2.5686	2.2128	3.6656	0.9148	0.6544	0.8311	0.6897	0.4259	1.6174	1.7719	1	1.1165	1.6029	0.8344	0.8504	0.995	1.0781	0.9281	0.0453	0.0745	0.0453	1.6644	0.0453
346	235	35855	GC/MS	100000147	1662	306.1	488-84-6	Ribuloses	C00309	HMDB00621	151261	71354	Carbohydrate	Amino sugar and nucleotide sugar	ribulose	1.2021	1.5422	1.2544	1.5905	0.8375	0.9588	0.7814	1.0475	0.8055	1.1249	1.4694	0.8548	1.3979	1.2164	0.4563	1.4069	0.8883	1.145	1.1157	1.4617	0.8101	0.7731	0.6239	1.0412	0.8717	0.1638	0.1443	0.1343	1.3504	0.4131
334	236	37288	GC/MS	100002179	1935	357.2		RIBULOSE-5P	C00199				Carbohydrate	Amino sugar and nucleotide sugar	ribulose/xylulose 5-phosphate	3.1092	3.4642	2.9806	0.6613	0.7225	2.6256	1.6156	2.8968	2.2624	3.3519	0.6592	0.5051	0.5712	0.6925	0.3266	1.348	1.8847	1.0146	1.2432	1.2898	0.6434	0.9854	0.8068	0.8256	0.7705	0.0376	0.0376	0.0376	1.9016	0.0507
123	237	15948	LC/MS Neg	197	1821	383.1	979-92-0	ADENOSYL-HOMO-CYS	C00021	HMDB00939	439155	16788012	Amino acid	Aspartate family (OAA derived)	S-adenosylhomocysteine (SAH)	2.893	1.3827	1.8236	0.5667	0.494	1.4675	2.2699	1.3261	2.3887	3.1908	0.5759	0.393	0.5635	0.424	0.2272	0.171	1.3292	0.4031	0.5158	0.2702	1.0004	1.3025	1.4356	0.9996	1.2558	0.171	0.171	0.171	0.2131	0.171
124	238	15915	LC/MS Pos	1263	676	399.1	24346-00-7;86867-01-8;86867-0108	S-ADENOSYLMETHIONINE	C00019	HMDB01185	34755		Amino acid	Aspartate family (OAA derived)	S-adenosylmethionine (SAM)	1.9764	1.77	2.0641	0.6819	1.3002	1.5271	1.8392	1.0071	1.4533	1.8048	0.9929	0.7564	0.9089	0.8267	0.6299	1.9837	2.7118	1.8374	2.2484	1.7347	0.6694	0.7883	0.6381	0.6068	0.7198	0.0694	0.1256	0.0942	1.44	0.1477
122	239	1495	LC/MS Pos	392	695	277.1	997-68-2	SACCHAROPINE	C00449	HMDB00279	160556	141086	Amino acid	Aspartate family (OAA derived)	saccharopine	1.151	0.8639	2.5493	1.4008	0.9613	1.1907	0.9342	0.8188	1.6922	1.0319	1.6701	1.0664	1.609	1.4122	0.7017	0.3635	0.9681	0.2926	0.4225	0.278	4.9041	6.0859	6.351	3.9512	5.8221	0.1904	0.1797	0.1909	0.2668	0.2103
778	240	32398	LC/MS Neg	100001211	1778	201.2	111-20-6		C08277	HMDB00792	5192	5004	Lipids	Fatty acid, Dicarboxylate	sebacate (decanedioate)	0.9848	1.5112	1.2583	0.9467	0.6533	1.079	1.23	1.7201	0.9704	1.3486	1.0651	0.7335	0.9449	0.9451	1.0077	3.7804	0.8385	3.0233	3.5509	4.8814	0.6577	1.1078	0.7995	1.6148	0.9923	0.0345	0.038	0.0309	3.6901	0.024
311	241	35649	GC/MS	100001628	2070	691.35	2646-35-7	D-SEDOHEPTULOSE-7-P	C05382	HMDB01068	616	596	Carbohydrate	Calvin cycle and pentose phosphate	sedoheptulose-7-phosphate	1.7642	1.2773	1.552	0.4272	0.415	1.074	0.9568	1.7936	1.0432	1.2587	0.4174	0.3741	0.3471	0.2903	0.435	1.1949	1.1738	1.2777	1.3086	1.4183	0.6778	0.6495	0.2461	0.7566	0.5726	0.2461	0.2461	0.2461	1.7406	0.2461
20	242	1648	GC/MS	503	1389.1	204	56-45-1	SER	C00065	HMDB00187	5951	5736	Amino acid	Serine family (phosphoglycerate derived)	serine	1.1864	1.2033	1.2628	0.7987	1.016	1.3994	1.6367	1.1824	1.4052	1.193	0.6934	0.5803	0.6589	0.5683	0.398	0.7939	0.9943	0.7645	0.797	0.941	1.0057	1.2205	1.2938	1.1339	1.3392	0.2118	0.1952	0.2294	1.2951	0.3852
426	243	15053	GC/MS	506	1843	319.1	6706-59-8	SORBITOL	C00794	HMDB00247	5780	96680	Carbohydrate	Sucrose, glucose,fructose metabolism	sorbitol	0.5854	0.6031	1.4783	0.678	0.4853	1.2925	1.2276	1.4758	1.1624	1.291	0.9982	0.5576	1.0018	0.5469	0.2217	0.8039	0.2151	0.7309	1.295	1.2743	6.0177	6.5255	8.9493	3.501	6.8131	0.0139	0.0184	0.0175	1.7643	0.0379
257	244	485	LC/MS Pos	50	533	146.2	124-20-9	SPERMIDINE	C00315	HMDB01257	1102	1071	Amino acid	Amines and polyamines	spermidine	1.6986	0.9995	1.0322	1.4942	0.7107	0.696	0.9519	0.8577	0.7313	0.8794	2.7407	2.8814	2.9837	2.9342	2.3163	2.4639	1.328	3.3183	5.8243	3.7441	1.0005	0.9198	0.8468	0.8172	0.8191	0.702	0.6062	0.4819	6.3169	0.6134
303	245	1437	GC/MS	252	1348	247	110-15-6	SUC	C00042	HMDB00254	1110	1078	Carbohydrate	TCA cycle	succinate	0.3109	0.5952	0.3604	0.9408	0.4042	1.8544	1.5086	1.8911	1.8807	1.2755	1.1036	0.8473	0.8398	0.8051	0.6409	1.1508	0.483	1.2319	1.0818	1.609	1.0592	1.1357	0.9297	1.7154	1.1796	0.2608	0.2497	0.1803	1.782	0.3167
347	246	35854	GC/MS	100001419	1513	217.1	2418-52-2	CPD-6995	C16884	HMDB04136	169019	147828	Carbohydrate	Amino sugar and nucleotide sugar	threitol	1.0321	0.7947	1.1417	0.9822	0.828	1.1963	1.2743	1.1195	1.2774	1.1842	1.1104	0.8795	0.9665	0.7813	0.7629	0.6667	0.7404	0.5715	0.7325	1.0178	1.703	1.8942	2.2029	1.6417	1.7497	0.1218	0.157	0.2476	1.2347	0.2574
846	247	27738	GC/MS	100001022	1560.7	292.1	70753-61-6	L-THREONATE	C01620	HMDB00943	151152	133224	Cofactors, Prosthetic Groups, Electron Carriers	Ascorbate metabolism	threonate	1.4609	1.576	1.3103	0.6	1.0607	1.4012	1.3153	1.6748	0.907	1.3461	0.5929	0.5341	0.3447	0.3807	0.4311	1.0468	1.3908	1.0187	1.2481	1.6344	0.7116	0.682	0.7297	0.9813	0.9057	0.6009	1.2696	0.6988	1.7345	0.7591
125	248	1284	LC/MS Pos	564	713	120.1	72-19-5	THR	C00188	HMDB00167	6288	6051	Amino acid	Aspartate family (OAA derived)	threonine	0.9669	0.9055	1.1444	0.8985	0.9524	1.0642	1.1772	0.9516	1.2247	1.13	0.8775	0.8127	0.964	0.9378	0.7618	1.079	0.9164	1.0331	1.0414	1.2141	1.3602	1.3366	1.4361	1.2956	1.4963	0.4595	0.4195	0.5496	1.2068	0.88
954	249	39539	LC/MS Neg	872	1935	284.8	50-89-5	THYMIDINE	C00214	HMDB00273	5789	5585	Nucleotide	Pyrimidine metabolism	thymidine	0.609	0.6849	0.9634	0.2729	0.7322	0.9186	0.8276	1.0366	1.1806	0.8922	0.4497	0.3643	0.2729	0.3217	0.1351	1.694	0.638	1.7257	1.1441	1.6945	3.0646	2.9884	3.1618	3.0246	3.4071	1.3908	0.9604	1.2791	2.1049	1.8725
956	250	604	GC/MS	882	1429.1	255	65-71-4	THYMINE	C00178	HMDB00262	1135	1103	Nucleotide	Pyrimidine metabolism	thymine	0.9471	1.2111	1.2442	1.5082	0.8219	1.4408	1.075	1.1979	0.9937	1.1521	1.0143	1.0063	0.6041	0.923	0.3847	0.6236	0.9803	0.5849	0.7444	1.0271	1.5772	2.1877	2.0521	1.6708	1.9429	0.525	0.5025	0.4219	0.8566	0.6712
209	251	35428	LC/MS Pos	100001597	2317	244.1	64191-86-2			HMDB02366	22833596	17216200	Amino acid	Branched Chain Amino Acids (OAA derived)	tiglyl carnitine (C5)	1.4105	0.9835	1.2411	1.3443	0.8988	2.8507	3.6603	3.3382	2.6521	1.5721	1.0165	1.146	1.151	1.3452	1.1515	0.5795	2.2134	0.6985	1.1885	0.644	0.6498	0.7289	0.652	0.9622	0.6295	0.2916	0.4222	0.1523	0.3672	0.2422
179	252	1366	GC/MS	1001	1537	140	51-35-4	Protein-hydroxyprolines	C01157	HMDB00725	5810	5605	Amino acid	Glutamate family (alpha-ketoglutarate derived)	hydroxyproline	0.4906	0.9041	0.9121	1.608	0.7951	1.9776	1.5252	1.323	2.5347	1.3686	0.875	2.1608	1.3254	1.7473	1.2238	0.9321	0.671	0.8683	1.0247	0.9753	1.2866	0.8423	1.2708	0.8303	2.4632	0.4905	0.2923	0.383	1.0617	0.4269
432	253	15573	GC/MS	915	2174.9	361.2	6138-23-4	TREHALOSE	C01083	HMDB00975	7427	7149	Carbohydrate	Sucrose, glucose,fructose metabolism	trehalose	0.5236	0.1532	0.0306	0.0203	0.0125	0.5006	1.1685	2.3004	1	2.5581	0.0376	0.0787	0.0402	0.0182	1.2263	17.3113	0.1094	5.7131	17.398	12.418	6.2101	5.7405	6.6511	4.2693	9.1964	0.003	0.003	0.0057	20.0654	0.0118
433	254	15802	GC/MS	100000296	2310	315.16	136632-28-5	TREHALOSE-6P	C00689	HMDB01124	122336	109086	Carbohydrate	Sucrose, glucose,fructose metabolism	trehalose 6-phosphate	1.1023	1.451	3.2364	3.114	1.4705	0.2636	0.5203	0.2636	0.7747	1	2.5952	2.1631	2.4235	1.8389	1.6408	0.9993	0.2636	0.2636	0.8756	0.9084	0.3635	0.7071	0.3041	0.9201	0.842	0.2636	0.2636	0.2636	1.6152	0.2636
82	255	6104	LC/MS Pos	1095	2323	161.1	61-54-1	TRYPTAMINE	C00398	HMDB00303	1150	1118	Amino acid	Aromatic amino acid metabolism (PEP derived)	tryptamine	0.5414	0.2845	0.5257	0.0794	0.2186	1.5026	1.7423	2.0664	2.1605	1.6106	0.0876	0.0719	0.0826	0.0822	0.0129	1.0132	0.9404	1.1588	0.9868	1.4125	2.0816	2.447	2.511	2.1949	2.2467	0.0023	0.0023	0.0031	1.362	0.0023
68	256	54	LC/MS Pos	565	2445	205.1	73-22-3	TRP	C00078	HMDB00929	6305	6066	Amino acid	Aromatic amino acid metabolism (PEP derived)	tryptophan	2.3431	2.3286	3.7971	2.1573	1.6672	1.9427	2.6406	0.636	0.6121	1.521	3.0058	1.3799	2.4412	1.9844	0.6487	0.0208	0.0204	0.0204	0.0204	0.0204	0.1327	0.1662	0.194	0.1781	0.1854	0.0292	0.0405	0.0614	0.0204	1.3513
1218	257	43028	LC/MS Pos	100003609	2351	262.2	7360-09-0				263471	231453	Peptide	Dipeptide	tryptophylglycine	0.5229	0.5051	0.6146	0.9886	0.5911	1.7179	1.2409	0.7291	1.6539	1.4434	1.6128	1	1.4132	1.1145	0.6526	0.3882	0.5658	0.3882	0.3882	0.4889	1.4233	1.6973	1.8967	2.1074	2.5226	0.3882	0.3882	0.3882	0.7503	0.4695
84	258	1603	LC/MS Pos	1133	1503	138.1	60-19-5	TYRAMINE	C00483	HMDB00306	5610	5408	Amino acid	Aromatic amino acid metabolism (PEP derived)	tyramine	0.446	0.7435	0.4856	0.3533	0.4326	3.9977	3.1345	3.1229	4.2046	3.1382	0.5714	0.221	0.5617	0.3034	0.0662	2.672	1	1.1195	0.8619	1.3779	15.2364	15.2213	16.8957	16.601	18.5395	0.0246	0.0393	0.0318	1.6762	0.0246
70	259	1299	LC/MS Pos	815	1516	182.1	60-18-4	TYR	C00082	HMDB00158	6057	5833	Amino acid	Aromatic amino acid metabolism (PEP derived)	tyrosine	2.9488	0.8621	5.4546	1.0029	0.1789	1.2871	3.412	2.5607	0.1726	1.8363	1.5175	0.485	1.5605	0.9971	0.0559	3.9043	2.9782	5.3606	4.7789	6.6054	0.0893	0.0774	0.0763	0.0835	0.0986	0.0159	0.0202	0.02	5.3662	0.5907
1285	260	41515	LC/MS Neg	100003493	2707.7	137.1	501-94-0		C06044	HMDB04284	10393	9964	Secondary metabolism	Alkaloids	tyrosol	0.1587	0.1587	0.1587	0.1587	0.1587	0.1587	0.1587	0.1587	0.1587	0.1587	0.1587	0.1587	0.1587	0.1587	0.1587	0.3302	0.1587	0.1587	0.2464	0.4012	2.1803	1.5746	1.5368	2.827	3.4295	0.1587	0.1587	0.1587	0.4632	0.1587
356	261	38673	LC/MS Neg	100002957	661	606.1							Carbohydrate	Amino sugar and nucleotide sugar	UDP-acetylglucosamine/galactosamine	1.905	1.1319	1.1814	1.1283	1.1318	0.8002	0.9381	1.0463	1.2536	1.3062	1.0209	1.5082	1.5163	1.4729	1.4741	1.0625	1.1241	0.7433	0.9791	0.6477	0.5261	0.5442	0.4038	0.4677	0.5427	0.2645	0.4997	0.3077	0.5398	0.2948
357	262	15860	GC/MS	100000298	1973	243.1	2956-16-3;91183-98-1;137868-52-1	UDP-GALACTOSE	C00052	HMDB00302	18068	17069	Carbohydrate	Amino sugar and nucleotide sugar	UDP-galactose	1.2629	1.346	0.7438	2.1916	0.8437	1.0529	1.1283	0.9237	1.2708	0.8109	2.2239	1.5849	1.7812	1.1829	1.2313	0.3836	0.8396	0.3296	0.7949	0.5534	0.6404	1.1215	1.0115	0.9885	1.0554	0.2698	0.4026	0.3307	1.582	0.5032
348	263	32344	GC/MS	1096	1986	243.1	117756-22-6	UDP-GLUCOSE	C00029	HMDB00286	8629	8308	Carbohydrate	Amino sugar and nucleotide sugar	UDP-glucose	1.5028	1.6866	0.9755	2.0284	0.7415	1.3923	1.2309	1.0245	1.2389	0.8655	2.4471	1.4626	2.0819	1.5765	1.4907	0.4591	0.7374	0.4342	0.8447	0.6267	0.6433	1.0356	0.9143	1.1633	0.8792	0.2162	0.2309	0.1114	1.6493	0.4169
781	264	35671	LC/MS Neg	100001617	2376	215.1	1852-04-6			HMDB00888	15816	15037	Lipids	Fatty acid, Dicarboxylate	undecanedioate	1.5878	1.7417	1.5393	0.3796	1.0742	1	1.069	1.2387	0.6203	0.8387	0.2472	0.3235	0.2472	0.426	0.2472	7.9544	2.1465	8.0367	8.2785	7.2814	0.6251	0.852	0.7517	0.9584	0.6972	0.2472	0.2472	0.2472	7.0278	0.4384
957	265	605	GC/MS	825	1370.4	241	66-22-8	URACIL	C00106	HMDB00300	1174	1141	Nucleotide	Pyrimidine metabolism	uracil	1.3674	1.0869	1.5982	0.566	0.8633	1.2617	1.6482	1.0713	1.1667	1.1905	0.7158	0.5014	0.6197	0.5056	0.2758	0.8463	0.8584	0.6598	1.0398	0.9602	1.2797	1.7721	1.9161	1.2924	1.5956	0.1552	0.1798	0.1101	1.564	0.2009
914	266	1604	GC/MS	1134	1928	441.2	69-93-2;120K5305	URATE	C00366	HMDB00289	1175		Nucleotide	Purine metabolism	urate	0.1525	2.7188	0.6597	1.779	0.6124	4.6408	2.998	3.5741	3.2545	0.8001	1.1175	1.4029	1.1105	1.295	0.8895	0.1525	1.7006	0.5433	0.5578	0.1806	0.4178	0.1525	0.6322	4.0666	0.1525	0.8188	0.6235	0.1525	1.603	0.4607
958	267	606	LC/MS Neg	535	1430	243.1	58-96-8	URIDINE	C00299	HMDB00296	6029	5807	Nucleotide	Pyrimidine metabolism	uridine	1.2393	1.0741	1.3578	1.0629	1.2134	0.9763	0.9297	0.8093	1.1304	0.8181	1.1435	0.9543	1.1558	1.0237	0.8809	0.7301	0.753	0.6736	0.6931	0.8152	1.5221	1.9677	1.9398	1.7193	1.8859	0.5064	0.508	0.4981	1.1523	0.9284
962	268	39892	LC/MS Neg	100003366	635	323.1	58-97-9	UMP		HMDB00288	6030		Nucleotide	Pyrimidine metabolism	uridine monophosphate (5' or 3')	0.6813	0.7187	0.6522	1.313	1.4084	0.9896	0.7002	0.5481	1.0104	0.7142	1.7606	1.1365	1.1221	1.1019	1.5003	0.5265	0.7845	0.3874	0.5737	0.4565	1.2998	1.2086	0.9522	0.8672	1.1272	1.3716	1.1702	1.3475	2.3591	0.927
961	269	37137	LC/MS Neg	75	1082	304.9	40632-52-8		C02355	HMDB11640	439715	3824355	Nucleotide	Pyrimidine metabolism	uridine-2',3'-cyclic monophosphate	1.7462	1.702	1.2838	0.2486	2.1231	0.8109	0.8502	0.5029	0.9466	0.3495	0.2486	0.2486	0.2486	0.2486	0.2486	1.7607	0.5886	1.37	0.6552	1.2757	0.2486	0.2486	0.2486	1	0.2486	0.6042	0.5001	1.7777	3.6113	2.3736
541	270	33443	LC/MS Neg	1136	1774	101.2	109-52-4		C00803	HMDB00892	7991	7701	Lipids	Free fatty acid	valerate (5:0)	0.5575	0.5937	0.6787	0.3658	1.0161	0.3658	0.3658	0.6784	1.0304	0.3658	1.266	0.9899	0.6531	0.3658	0.3658	0.3658	0.3658	1.2167	0.3658	0.3658	1.9398	0.6627	0.3658	0.3658	0.8831	1	1.2031	1.5391	1.8002	1.0403
240	271	1649	LC/MS Pos	566	1040	118.1	72-18-4	VAL	C00183	HMDB00883	6287	6050	Amino acid	Branched Chain Amino Acids (pyruvate derived)	valine	1.1004	1.0861	1.2095	0.7046	0.9973	1.0836	1.2573	1.0027	1.1137	1.1228	0.8088	0.5368	0.7061	0.6439	0.4656	0.8644	0.9542	0.8514	0.8696	1.0923	1.1089	1.249	1.2867	1.165	1.2833	0.3646	0.3485	0.4072	1.2586	0.7367
986	272	40475	LC/MS Pos	100003641	1330	175.1	686-43-1				136487	120256	Peptide	Dipeptide	valylglycine	1.6141	1.2738	2.2613	1.4491	2.4035	0.4261	0.4337	0.3157	0.3157	0.6098	1.6926	0.9567	1.3996	1.0694	1.0597	1	0.8383	0.9611	0.5877	1.5259	0.3955	0.3936	0.5277	0.3615	0.5672	1.5738	0.583	2.68	2.0737	1.096
1110	273	39994	LC/MS Pos	100003210	2503.3	231.2	22906-55-4				352039	312586	Peptide	Dipeptide	valylleucine	1.0212	1.188	1.7472	1.9818	2.0121	0.2092	0.303	0.2379	1.0514	0.5327	2.4975	1.5254	2.0261	1.4754	1.057	0.4153	1.2378	0.4277	0.2422	0.725	0.8792	1.2633	0.9788	0.913	1.1892	0.2554	0.2523	0.1997	1.3844	0.3408
915	274	3147	GC/MS	1004	1889.9	353	69-89-6	XANTHINE	C00385	HMDB00292	1188	1151	Nucleotide	Purine metabolism	xanthine	1.2775	1.2381	1.3748	0.5757	1.0856	1.1862	1.3735	1.0933	1.2054	1.0123	0.6571	0.5019	0.4785	0.5167	0.4381	0.868	0.8748	0.84	0.8671	1.0432	1.0475	1.521	1.8787	0.9877	1.5428	0.0337	0.0462	0.0312	1.2553	0.1382
916	275	15136	LC/MS Pos	100000299	1785	285	146-80-5	XANTHOSINE	C01762	HMDB00299	64959	58484	Nucleotide	Purine metabolism	xanthosine	0.7328	0.8264	1.2191	0.4134	0.6261	1.4008	1.4586	1.3741	1.0046	1.2068	0.7093	0.4134	0.7037	0.4134	0.4134	1.0619	0.7578	1.6755	1.9478	1.7891	0.4737	0.8156	1	0.5514	0.4934	0.4134	0.4134	0.4134	2.0926	0.4134
351	276	4966	GC/MS	543	1677.6	307.2	87-99-0	XYLITOL	C00379	HMDB02917	6912	6646	Carbohydrate	Amino sugar and nucleotide sugar	xylitol	1.0979	1.0928	1.4388	1.0778	0.7531	1	1.1144	1.0035	1.1781	0.9847	1.5028	0.8632	1.6858	0.9108	0.443	0.2697	0.5502	0.3	0.5691	0.4565	1.0325	1.8254	1.9464	2.1928	1.3954	0.017	0.0102	0.0152	0.6581	0.0102
352	277	35638	GC/MS	100001627	1722	292	73686-31-7		C05411	HMDB60256	6602431	5034782	Carbohydrate	Amino sugar and nucleotide sugar	xylonate	1.5282	1.7366	1.0513	1.5214	0.9735	0.8577	1.1426	1.1993	1.0719	1.475	1.3872	1.4135	1.4452	1.2019	1.1656	0.8168	0.8592	1.0212	0.8982	0.9788	0.4776	0.5545	0.4011	0.6674	0.5495	0.3087	0.4663	0.4267	1.5744	0.8711
353	278	15835	GC/MS	826	1723.9	204	609-06-3	XYLOSE	C00181	HMDB00098	135191	85957	Carbohydrate	Amino sugar and nucleotide sugar	xylose	1.0912	1.0136	0.7089	3.0883	0.4875	1.9893	1.9375	1.7342	1.7765	1.648	2.931	2.4649	1.9383	2.7476	2.3862	0.58	0.6368	0.5501	0.6029	0.5986	0.6121	0.7428	0.7046	0.9864	0.7566	0.4875	0.4875	0.4875	0.5417	0.4875
354	279	18344	GC/MS	100000421	1668	306.1	551-84-8	D-XYLULOSE	C00310	HMDB00654	5289590	4451524	Carbohydrate	Amino sugar and nucleotide sugar	xylulose	0.9268	1.2105	0.9921	1.6054	0.829	1.0585	0.9314	1.0537	1.1729	1.2263	1.6143	0.9224	1.5962	1.3449	0.6982	1.7643	0.6119	1.2486	1	1.2884	0.7724	0.9738	0.7224	1.61	0.8522	0.0844	0.0887	0.0844	1.1538	0.2559

## Sheet: Table S3 
Supplementary TableS2: Heat map of statistically significant metabolites profile in all samples
Red and green shaded cells indicate p≤0.05 (red indicates that the mean values are significantly higher for that comparison; green values significantly lower). Light red and light green shaded cells indicate 0.05<p<0.10 (light red indicates that the mean values trend higher for that comparison; light green values trend lower).																										Mean Values						% Filled Values						Chemical Properties
								TEST1 COMP2	TEST1 COMP3	TEST1 COMP5	TEST1 COMP6	TEST1 COMP8	TEST1 COMP9	TV_DS / TV		TV_DS / DS		TV_PO / TV		TV_PO / PO		PO_DS / DS		PO_DS / PO
Pathway Order	Alpha	Platform	Comp ID	Super Pathway	Sub Pathway	Biochemical Name	CLASS	TV_DS / TV	TV_DS / DS	TV_PO / TV	TV_PO / PO	PO_DS / DS	PO_DS / PO	p-value	q-value	p-value	q-value	p-value	q-value	p-value	q-value	p-value	q-value	p-value	q-value	TV	TV_DS	DS	PO_DS	PO	TV_PO	TV	TV_DS	DS	PO_DS	PO	TV_PO	Super Pathway	Sub Pathway	Chemical ID	CAS	RI	Mass	PlantCyc	KEGG	HMDB	PUBCHEM
206	1	LC/MS pos	40506	Amino acid	Glutamate family (alpha-ketoglutarate derived)	1-(3-aminopropyl)-2-pyrrolidone	4	6.3	4.16	4.56	4.26	0.99	1.4	0.001	0.002	0.0001	7.9013e-05	0.0014	0.0025	0.0031	0.0065	0.7937	0.1121	0.2719	0.0648	0.4876	3.0717	0.7389	0.7324	0.522	2.2248	60	100	100	100	40	100	Amino acid	Glutamate family (alpha-ketoglutarate derived)	100003263	7663-77-6	1322	143.2				82111
463	11	LC/MS neg	33971	Lipids	Free fatty acid	10-heptadecenoate (17:1n7)	6	1.9	0.82	1.84	1.85	0.54	1.26	0.3101	0.1223	0.3867	0.0605	0.0551	0.0261	0.0631	0.0347	0.0213	0.0052	0.1979	0.0504	0.7631	1.4483	1.7684	0.9598	0.761	1.4071	100	100	100	100	100	100	Lipids	Free fatty acid	100001278	29743-97-3	5558	267.3			HMDB60038	5312435
568	12	LC/MS neg	38395	Lipids	Oxylipins	12,13-DiHOME	0	0.19	0.34	0.47	0.18	3.38	0.71	0.9807	0.2771	0.1375	0.0251	0.4123	0.1147	0.0017	0.0053	0.026	0.0061	0.3906	0.0878	1.7642	0.3298	0.9733	3.2903	4.6325	0.8328	100	100	80	100	100	100	Lipids	Oxylipins	62	263399-35-5	5137	313.4	CPD-13086	C14829	HMDB04705	10236635
565	13	LC/MS neg	37752	Lipids	Oxylipins	13-HODE + 9-HODE	5	2.3	0.85	1.56	0.7	1.94	2.36	0.0513	0.03	0.2516	0.0417	0.1168	0.0429	0.0683	0.0371	0.0001	0.0001	8.7127e-05	0.0003	0.4186	0.9615	1.1338	2.1982	0.9315	0.653	100	100	100	100	100	100	Lipids	Oxylipins	100002196		5270	295.2				43013
1258	2	GC/MS	38098	Hormone metabolism	Ethylene metabolism	1-aminocyclopropanecarboxylic acid	4	82.54	52.45	134.03	6.69	0.77	0.06	1.862e-06	4.876e-05	2.8426e-05	3.5707e-05	1.8175e-07	5.8155e-06	0.0123	0.0119	0.4677	0.0714	0.4118	0.0902	0.5113	42.2024	0.8046	0.6177	10.2507	68.5275	100	100	80	100	80	100	Hormone metabolism	Ethylene metabolism	100002230	22059-21-8	1252	202.1	CPD-68	C01234		535
589	3	LC/MS neg	27447	Lipids	Glycerolipids	1-linoleoylglycerol (1-monolinolein)	1	5.39	5.39	5.38	2.85	4.97	2.63	0.0054	0.0066	0.0054	0.0015	5.4146e-05	0.0003	0.0126	0.0121	0.0002	0.0001	0.0156	0.0068	0.196	1.0569	0.196	0.9738	0.3703	1.0541	0	100	0	100	80	100	Lipids	Glycerolipids	100001040	2277-28-3	6226	279.2				5283469
619	4	LC/MS neg	34419	Lipids	Phospholipids	1-linoleoylglycerophosphocholine (18:2n6)	6	6.71	1.63	7.08	4.44	1.48	3.82	0.0012	0.0023	0.2939	0.0483	0.0002	0.0008	0.0005	0.0033	0.1874	0.0324	0.0008	0.0012	0.2447	1.642	1.0091	1.4904	0.3904	1.7336	60	100	100	100	100	100	Lipids	Phospholipids	100001395		5844	594		C04100	HMDB10386	11988421
620	5	LC/MS neg	32635	Lipids	Phospholipids	1-linoleoylglycerophosphoethanolamine*	1	11.64	2.86	12.46	4.13	2.61	3.52	0.0002	0.0007	0.0267	0.0059	0.0002	0.0007	0.0002	0.0024	0.0192	0.0048	0.0007	0.0012	0.1779	2.0703	0.7236	1.8908	0.5364	2.2162	100	100	100	100	100	100	Lipids	Phospholipids	100001570		5725	476.3			HMDB11507	52925130
621	6	LC/MS neg	36594	Lipids	Phospholipids	1-linoleoylglycerophosphoinositol*	1	16.2	3.35	14.45	8.93	2.58	7.7	4.4731e-06	5.4903e-05	0.0014	0.0005	2.1264e-05	0.0002	0.0002	0.0021	0.0184	0.0047	0.0004	0.0008	0.1279	2.072	0.6176	1.5947	0.2071	1.8486	20	100	100	100	100	100	Lipids	Phospholipids	100001778		5487	595.3
625	7	LC/MS neg	35628	Lipids	Phospholipids	1-oleoylglycerophosphoethanolamine	6	3.91	0.92	7.92	4.4	1.38	3.26	0.0126	0.0114	0.7287	0.1067	0.0006	0.0015	0.0036	0.0072	0.2397	0.0404	0.0086	0.0048	0.208	0.8143	0.883	1.2202	0.3748	1.6478	0	100	100	100	40	100	Lipids	Phospholipids	100001569	89576-29-4	5928	478.3			HMDB11506	9547071
626	8	LC/MS neg	36602	Lipids	Phospholipids	1-oleoylglycerophosphoinositol*	6	3.19	0.87	3.9	3.9	0.72	2.64	0.0515	0.03	0.6225	0.0926	0.0221	0.0158	0.0221	0.0167	0.4436	0.0685	0.026	0.0096	0.2615	0.8338	0.9615	0.6911	0.2615	1.0198	0	80	100	80	0	80	Lipids	Phospholipids	100001777		5577	597.4
678	9	LC/MS neg	19260	Lipids	Phospholipids	1-oleoylglycerophosphoserine	4	2.69	2.86	5.2	3	2.15	1.17	0.0891	0.0442	0.0754	0.0148	1.0514e-06	2.2427e-05	0.009	0.0101	0.0243	0.0057	0.4699	0.1007	0.2993	0.8064	0.2816	0.6045	0.5177	1.5556	20	60	0	80	60	100	Lipids	Phospholipids	100000630		5607	522.3				9547099
630	10	LC/MS neg	35631	Lipids	Phospholipids	1-palmitoylglycerophosphoethanolamine	0	3.92	0.52	3.66	1.39	1.03	2.93	0.0064	0.0075	0.0784	0.0152	0.0065	0.0068	0.2993	0.1157	0.7732	0.11	0.0025	0.0022	0.21	0.8236	1.5812	1.6212	0.5524	0.7687	40	100	100	100	100	100	Lipids	Phospholipids	100001567		5940	452.3	2-Lysophosphatidylcholines		HMDB11503	9547069
217	20	GC/MS	38276	Amino acid	Branched Chain Amino Acids (pyruvate derived)	2,3-dihydroxyisovalerate	0	0.85	0.73	0.59	0.14	2.9	0.79	0.5089	0.1731	0.2002	0.0346	0.9067	0.2133	0.0004	0.003	0.006	0.0018	0.5246	0.11	0.8353	0.7121	0.9691	2.8144	3.5792	0.4903	40	100	100	100	100	80	Amino acid	Branched Chain Amino Acids (pyruvate derived)	100002417	1756-18-9	1422	131	DIOH-ISOVALERATE	C04039	HMDB12141	677
93	21	LC/MS pos	6146	Amino acid	Aspartate family (OAA derived)	2-aminoadipate	1	2.76	1.32	4.47	2.8	1.26	1.66	1.2308e-05	8.7901e-05	0.045	0.0093	2.0058e-05	0.0002	0.0056	0.0086	0.0575	0.0118	0.0579	0.0183	0.4084	1.1271	0.8564	1.0824	0.6522	1.8272	100	100	100	100	100	100	Amino acid	Aspartate family (OAA derived)	381	542-32-5;1118-90-7	794	162.1	CPD-468	C00956	HMDB00510	469
144	22	GC/MS	1577	Amino acid	Glutamate family (alpha-ketoglutarate derived)	2-aminobutyrate	3	2.46	1.17	2.78	1.21	2.89	2.64	0.0291	0.0219	0.0343	0.0073	0.0211	0.0157	0.1295	0.0598	1.934e-06	1.2197e-05	7.1332e-05	0.0003	0.4074	1.0014	0.8544	2.4692	0.937	1.133	100	100	100	100	100	100	Amino acid	Glutamate family (alpha-ketoglutarate derived)	1128	1492-24-6	1215.7	130	2-Aminobutyrate	C02261	HMDB00650	439691
1534	23	LC/MS pos	38109	Xenobiotics	Chemicals	2-aminophenol	0	7.05	0.04	2.28	2.21	0.06	9.88	0.0008	0.0018	3.111e-05	3.7858e-05	0.2881	0.0913	0.3136	0.1201	0.003	0.001	0.041	0.0138	0.1528	1.0774	25.9862	1.5527	0.1572	0.3477	0	100	100	100	40	40	Xenobiotics	Chemicals	100002382	95-55-6	1266	110.1		C01987		5801
878	14	LC/MS pos	1553	Nucleotide	Purine metabolism	2'-deoxyadenosine	7.5	0.19	0.14	0.39	0.66	0.36	0.87	2.1213e-05	0.0001	0.0001	7.9013e-05	0.0011	0.0021	0.3016	0.116	2.4386e-05	4.1641e-05	0.9074	0.1704	1.8936	0.366	2.6958	0.9693	1.1201	0.7442	100	100	100	100	100	100	Nucleotide	Purine metabolism	211	16373-93-6	1632	252.1	DEOXYADENOSINE	C00559	HMDB00101	13730
931	15	LC/MS pos	15949	Nucleotide	Pyrimidine metabolism	2'-deoxycytidine	6.5	0.12	1.03	0.22	0.41	1.66	0.36	1.3912e-05	9.1081e-05	0.9315	0.1319	0.0007	0.0016	0.0327	0.0217	0.0496	0.0104	0.0163	0.0069	5.7337	0.6963	0.6767	1.1216	3.1471	1.2838	100	100	100	100	100	100	Nucleotide	Pyrimidine metabolism	100000125	951-77-9	1256	228	DEOXYCYTIDINE	C00881	HMDB00014	13711
879	16	LC/MS neg	1411	Nucleotide	Purine metabolism	2'-deoxyguanosine	7.5	0.12	0.07	0.3	1.02	0.22	1.29	7.707e-06	6.2503e-05	9.6899e-06	1.8867e-05	0.0007	0.0015	0.9854	0.2809	5.1661e-07	7.5536e-06	0.1241	0.0334	2.7204	0.3131	4.6458	1.0267	0.7955	0.8105	100	100	100	100	100	100	Nucleotide	Purine metabolism	348	961-07-9	1759	266.2	DEOXYGUANOSINE	C00330	HMDB00085	187790
881	17	LC/MS neg	15076	Nucleotide	Purine metabolism	2'-deoxyinosine	7.5	0.7	0.05	2.06	0.63	0.28	1.11	0.0974	0.0472	1.8386e-05	2.8639e-05	0.0623	0.0279	0.1301	0.0598	7.8263e-05	6.8873e-05	0.5597	0.1157	0.3424	0.2411	4.4535	1.2515	1.1289	0.706	60	20	100	100	100	100	Nucleotide	Purine metabolism	100000135	890-38-0	1700	251.1		C05512	HMDB00071	65058
933	18	LC/MS neg	1412	Nucleotide	Pyrimidine metabolism	2'-deoxyuridine	0	0.68	0.19	1.09	1.55	0.29	1.47	0.1762	0.0769	3.4626e-05	4.086e-05	0.6137	0.1552	0.04	0.0242	0.0001	9.2254e-05	0.0534	0.0172	0.7995	0.5432	2.8186	0.8243	0.5596	0.8691	60	20	100	80	20	80	Nucleotide	Pyrimidine metabolism	536	951-78-0	1608	227.1	DEOXYURIDINE	C00526	HMDB00012	13712
786	24	GC/MS	37253	Lipids	Fatty acid, Dicarboxylate	2-hydroxyglutarate	0	2.28	0.53	2.48	0.91	0.82	1.29	0.0433	0.0274	0.008	0.0021	0.0355	0.0204	0.572	0.1861	0.162	0.0287	0.0668	0.0204	0.3469	0.7916	1.4803	1.215	0.9423	0.8616	100	100	100	100	100	100	Lipids	Fatty acid, Dicarboxylate	100002070	40951-21-1	1576	247	CPD-381	C02630	HMDB00606	43
469	25	LC/MS neg	35675	Lipids	Free fatty acid	2-hydroxypalmitate	0	0.26	1.56	0.72	0.49	4.36	0.5	0.0085	0.009	0.186	0.0324	0.5933	0.1513	0.0343	0.0225	0.0006	0.0003	0.0455	0.0151	1.5693	0.4151	0.2656	1.158	2.3305	1.1363	100	100	100	100	100	100	Lipids	Free fatty acid	100001579	764-67-0	5508	271.3			HMDB31057	92836
470	26	LC/MS neg	17945	Lipids	Free fatty acid	2-hydroxystearate	0	0.65	0.24	0.69	0.39	0.9	1.36	0.6893	0.2173	0.0069	0.0019	0.9947	0.229	0.0645	0.0353	0.9047	0.1268	0.2269	0.0561	0.7612	0.4963	2.0333	1.837	1.3505	0.5283	100	100	100	100	100	100	Lipids	Free fatty acid	1239	629-22-1	5705	299.4		C03045		69417
241	27	LC/MS neg	15667	Amino acid	Branched Chain Amino Acids (pyruvate derived)	2-isopropylmalate	7	2.36	1.43	1.51	1.1	0.74	0.88	0.0435	0.0274	0.0548	0.0111	0.2081	0.0698	0.9387	0.2723	0.0963	0.0184	0.4366	0.0944	0.7014	1.6521	1.1549	0.8542	0.9676	1.0613	100	100	100	100	100	100	Amino acid	Branched Chain Amino Acids (pyruvate derived)	100000409	3237-44-3	732	175.2	3-CARBOXY-3-HYDROXY-ISOCAPROATE	C02504	HMDB00402	77
597	28	GC/MS	32536	Lipids	Glycerolipids	2-linoleoylglycerol (2-monolinolein)	1	5.7	9.52	4.26	5.8	5.23	4.25	0.0044	0.0058	0.0001	7.9013e-05	0.009	0.0085	0.0013	0.0053	0.0009	0.0004	0.0038	0.0027	0.3025	1.7234	0.181	0.9458	0.2223	1.2897	20	100	40	100	60	100	Lipids	Glycerolipids	100000987	3443-82-1	2169	408.3			HMDB11538	5365676
249	29	LC/MS pos	35431	Amino acid	Branched Chain Amino Acids (pyruvate derived)	2-methylbutyrylcarnitine (C5)	1	3.6	2.61	3.27	2.05	3.8	3.28	1.7382e-05	0.0001	0.0013	0.0005	0.0001	0.0006	0.0139	0.0122	0.0002	0.0001	0.0016	0.0017	0.3115	1.1228	0.4299	1.635	0.4983	1.0197	0	100	60	100	80	100	Amino acid	Branched Chain Amino Acids (pyruvate derived)	100001509	31023-25-3	2439	246.1			HMDB00378	6426901
924	19	LC/MS pos	42607	Nucleotide	Purine metabolism	2'-O-methyladenosine	0	0.53	1.09	0.34	1.25	0.64	1.13	0.0006	0.0015	0.4712	0.0725	0.0025	0.0034	0.4655	0.159	0.0173	0.0045	0.5051	0.1066	2.3757	1.2612	1.1542	0.7343	0.6477	0.8112	100	100	100	100	100	100	Nucleotide	Purine metabolism	100004047	2140-79-6	1876	282.1				102213
278	30	GC/MS	35629	Carbohydrate	Glycolysis	2-phosphoglycerate	6	4.56	0.8	11.74	4.28	1.68	3.49	0.0026	0.0038	0.3477	0.0553	0.0001	0.0006	0.0148	0.0122	0.0928	0.0179	0.0227	0.0092	0.1556	0.7095	0.8872	1.4905	0.4265	1.826	20	100	100	100	80	100	Carbohydrate	Glycolysis	100000093	70195-25-4	1734	459.1	2-PG	C00631	HMDB03391	59
30	31	LC/MS neg	32197	Amino acid	Aromatic amino acid metabolism (PEP derived)	3-(4-hydroxyphenyl)lactate	0	0.8	1	0.81	0.36	1	0.36	0.3739	0.1366			0.3895	0.1098	0.0775	0.0399			0.0762	0.0219	0.4803	0.385	0.385	0.385	1.0817	0.3872	20	0	0	0	60	40	Amino acid	Aromatic amino acid metabolism (PEP derived)	240	6482-98-0	1395	181.1	CPD-2222	C03672	HMDB00755	9378
222	32	GC/MS	1549	Amino acid	Branched Chain Amino Acids (pyruvate derived)	3-hydroxyisobutyrate	1	4.73	2.1	7.13	1.71	3.86	2.1	0.0003	0.0009	0.0589	0.0117	5.0708e-05	0.0003	0.0408	0.0245	0.0126	0.0035	0.0141	0.0064	0.1951	0.9232	0.4403	1.7011	0.8116	1.3916	60	100	60	100	100	100	Amino acid	Branched Chain Amino Acids (pyruvate derived)	111	2068-83-9	1205	177.11	CPD-12175	C06001	HMDB00336	87
476	33	GC/MS	42103	Lipids	Free fatty acid	3-hydroxypropanoate	0	1.34	0.47	1.69	1.15	0.58	1.13	0.1582	0.071	0.0229	0.0052	0.0428	0.0227	0.2923	0.1136	0.0787	0.0158	0.3242	0.0762	0.625	0.8355	1.779	1.0352	0.9147	1.0546	100	100	100	100	100	100	Lipids	Free fatty acid	115	503-66-2	1187.1	177.1	3-HYDROXY-PROPIONATE	C01013	HMDB00700	68152
224	34	LC/MS neg	15676	Amino acid	Branched Chain Amino Acids (pyruvate derived)	3-methyl-2-oxovalerate	0	0.45	1.57	0.62	0.17	3.49	0.28	0.9199	0.2657	0.0583	0.0116	0.7157	0.1762	0.0018	0.0053	0.0008	0.0004	0.0103	0.0052	1.808	0.8223	0.5237	1.829	6.5563	1.1297	80	100	80	100	100	100	Amino acid	Branched Chain Amino Acids (pyruvate derived)	100000036	1460-34-0;51829-07-3	2106	129.2	2-KETO-3-METHYL-VALERATE	C00671	HMDB03736	47
306	35	GC/MS	40264	Carbohydrate	Calvin cycle and pentose phosphate	3-phosphoglycerate	6	7.13	0.8	15.25	3.56	1.36	2.81	0.0086	0.009	0.2385	0.0401	0.004	0.005	0.0093	0.0103	0.1979	0.034	0.0189	0.0079	0.1253	0.8928	1.1105	1.5092	0.5363	1.9104	80	100	100	100	100	100	Carbohydrate	Calvin cycle and pentose phosphate	132	80731-10-8	1754	357.1	G3P	C00597	HMDB00807	724
3	36	GC/MS	543	Amino acid	Serine family (phosphoglycerate derived)	3-phosphoserine	1	1.67	3.09	2.67	1.6	6.88	2.22	0.0824	0.0418	0.018	0.0042	0.0222	0.0158	0.0776	0.0399	0.0026	0.0009	0.0128	0.006	0.5834	0.9765	0.3159	2.1746	0.9778	1.5597	100	100	100	100	100	100	Amino acid	Serine family (phosphoglycerate derived)	133	407-41-0	1777.6	356.1	3-P-SERINE	C01005	HMDB00272	68841
198	37	LC/MS pos	15681	Amino acid	Glutamate family (alpha-ketoglutarate derived)	4-guanidinobutanoate	4	2.29	8.76	3.92	1.9	2.04	0.26	0.0206	0.016	2.8161e-05	3.5707e-05	0.0014	0.0025	0.0076	0.0095	0.0053	0.0016	6.0095e-05	0.0003	0.7217	1.6521	0.1887	0.3844	1.4869	2.8325	100	100	100	100	100	100	Amino acid	Glutamate family (alpha-ketoglutarate derived)	100000096	463-003;463-00-3	1085	146.1		C01035	HMDB03464	500
184	38	GC/MS	40062	Amino acid	Glutamate family (alpha-ketoglutarate derived)	4-hydroxy-2-oxoglutaric acid	0	1.13	5.08	0.59	0.49	5.33	0.98	0.4223	0.1494	2.1285e-05	3.1518e-05	0.3235	0.0994	0.804	0.2441	0.0003	0.0002	0.4115	0.0902	1.2542	1.4129	0.2782	1.484	1.5077	0.745	100	100	80	100	60	100	Amino acid	Glutamate family (alpha-ketoglutarate derived)	100002537	1187-99-1	1658	333.1		C01127	HMDB02070	599
149	39	GC/MS	34585	Amino acid	Glutamate family (alpha-ketoglutarate derived)	4-hydroxybutyrate (GHB)	0	2.14	0.76	2.02	1.29	0.41	0.74	0.3531	0.1327	0.2504	0.0417	0.1108	0.0415	0.7363	0.2279	0.0702	0.0142	0.0619	0.0192	0.7959	1.7003	2.2291	0.9127	1.2404	1.6046	100	100	100	100	100	100	Amino acid	Glutamate family (alpha-ketoglutarate derived)	100001507	502-85-2	1277	233.1	4-HYDROXY-BUTYRATE	C00989	HMDB00710	10413
36	40	GC/MS	541	Amino acid	Aromatic amino acid metabolism (PEP derived)	4-hydroxyphenylacetate	0	0.41	0.04	0.45	0.23	0.19	1.01	0.5785	0.1905	0.0006	0.0003	0.6745	0.1673	0.0089	0.0101	0.0086	0.0024	0.7879	0.153	0.5739	0.2339	5.9477	1.1594	1.1451	0.2579	40	80	100	100	100	60	Amino acid	Aromatic amino acid metabolism (PEP derived)	144	156-38-7	1630.6	179		C00642	HMDB00020	127
37	41	LC/MS neg	1669	Amino acid	Aromatic amino acid metabolism (PEP derived)	4-hydroxyphenylpyruvate	0	0.2	1.2	0.17	0.04	1	0.04	0.481	0.1643	0.3739	0.0587	0.3739	0.108	0.021	0.016			0.021	0.0086	0.3081	0.0612	0.0509	0.0509	1.1551	0.0509	20	20	0	0	80	20	Amino acid	Aromatic amino acid metabolism (PEP derived)	1141	156-39-8	1716	179.1	P-HYDROXY-PHENYLPYRUVATE	C01179	HMDB00707	979
1298	42	GC/MS	37421	Secondary metabolism	Benzenoids	4-methoxybenzoate	5	0.62	0.75	0.81	0.64	11.11	7.16	0.2138	0.0913	0.1862	0.0324	0.6082	0.1545	0.6827	0.2138	2.5516e-05	4.1641e-05	0.0016	0.0017	0.3339	0.2055	0.2744	3.0495	0.426	0.2713	40	0	40	100	40	20	Secondary metabolism	Benzenoids	100000451	100-09-4	1539	165		C02519	HMDB01101	7478
225	43	LC/MS neg	22116	Amino acid	Branched Chain Amino Acids (pyruvate derived)	4-methyl-2-oxopentanoate	0	0.04	2.81	0.2	0.06	8.75	0.03	0.5465	0.1843	0.005	0.0015	0.4868	0.1306	0.0009	0.0043	0.0075	0.0022	0.0003	0.0007	16.2245	0.6123	0.2181	1.9084	59.5306	3.3108	100	100	60	100	100	100	Amino acid	Branched Chain Amino Acids (pyruvate derived)	100000551	816-66-0	2200	129.2	2K-4CH3-PENTANOATE&redirect=T	C00233	HMDB00695	70
129	44	LC/MS neg	40732	Amino acid	Aspartate family (OAA derived)	4-methylthio-2-oxobutanoate	0	0.64	1	0.64	0.38	1	0.38	0.3739	0.1366			0.3739	0.108	0.1635	0.0708			0.1635	0.0425	0.5841	0.3732	0.3732	0.3732	0.9897	0.3732	20	0	0	0	80	0	Amino acid	Aspartate family (OAA derived)	100003712	583-92-6	1642	147.1	CPD-479	C01180	HMDB01553	473
71	45	GC/MS	40037	Amino acid	Aromatic amino acid metabolism (PEP derived)	5,6-dihydroxyindole	5	1.8	0.56	0.83	1	6.04	23.17	0.1365	0.0631	0.2367	0.0401	0.3739	0.108			0.0025	0.0009	0.0003	0.0007	0.2857	0.5153	0.9133	5.5171	0.2381	0.2381	20	80	80	100	0	20	Amino acid	Aromatic amino acid metabolism (PEP derived)	100003071	3131-52-0	1853.8	365.1	DIHYDROXYINDOLE	C05578	HMDB04058	114683
254	46	LC/MS pos	1419	Amino acid	Amines and polyamines	5-methylthioadenosine (MTA)	0	1.39	1.69	1.98	0.62	2.58	0.67	0.1202	0.0566	0.0029	0.0009	0.0545	0.0261	0.0002	0.0021	0.0001	8.7647e-05	0.001	0.0013	0.5975	0.8317	0.491	1.2664	1.8985	1.1849	100	100	100	100	100	100	Amino acid	Amines and polyamines	212	2457-80-9	2427	298.1	5-METHYLTHIOADENOSINE	C00170	HMDB01173	439176
941	47	LC/MS neg	35136	Nucleotide	Pyrimidine metabolism	5-methyluridine (ribothymidine)	0	1.01	0.13	2.23	1.9	0.21	1.35	0.8803	0.2561	5.332e-06	1.497e-05	0.0635	0.028	0.1311	0.0598	6.5966e-05	6.2405e-05	0.1952	0.05	0.615	0.6182	4.7033	0.9773	0.7218	1.3717	80	80	100	100	80	80	Nucleotide	Pyrimidine metabolism	100001446	1463-10-1	1774	257.1			HMDB00884	445408
263	48	LC/MS neg	1494	Amino acid	Glutathione metabolism	5-oxoproline	6	0.93	0.42	2.86	2.3	1.04	1.87	0.8089	0.2416	0.0007	0.0003	0.0055	0.0061	0.0173	0.0137	0.994	0.1373	0.0234	0.0092	0.7292	0.6783	1.6232	1.6861	0.9037	2.0823	100	100	100	100	100	100	Amino acid	Glutathione metabolism	1021	98-79-3	744	128.2	5-OXOPROLINE	C01879	HMDB00267	7405
130	49	GC/MS	43231	Amino acid	Aspartate family (OAA derived)	6-oxopiperidine-2-carboxylic acid	2	1.48	1.32	1.94	1.86	1.63	1.76	0.0311	0.0219	0.1104	0.0209	0.0044	0.0054	0.0041	0.0076	0.0235	0.0057	0.0056	0.0035	0.701	1.0405	0.7876	1.2823	0.7287	1.3573	80	100	80	100	100	100	Amino acid	Aspartate family (OAA derived)	100004499	34622-39-4	1529.7	170.1				3014237
453	50	LC/MS neg	15442	Carbohydrate	Sucrose, glucose,fructose metabolism	6-phosphogluconate	4	17.9	1.53	15.69	3.85	0.84	2.42	0.0019	0.0031	0.0424	0.0088	0.0025	0.0034	0.0001	0.002	0.3223	0.0517	0.0019	0.0019	0.0868	1.5535	1.016	0.8548	0.3534	1.3618	40	100	100	100	100	100	Carbohydrate	Sucrose, glucose,fructose metabolism	100000341	921-62-0;53411-70-4	588	275.1	CPD-2961	C00345	HMDB01316	91493
918	51	LC/MS neg	38672	Nucleotide	Purine metabolism	8-hydroxyguanine	7	1.57	2.33	0.75	1.12	1	1	0.0861	0.0433	0.0032	0.001	0.5815	0.15	0.3739	0.1366					0.746	1.1748	0.5035	0.5035	0.5035	0.5617	20	100	20	0	0	20	Nucleotide	Purine metabolism	100002744	5614-64-2	1245	166.1		C20155	HMDB02032	65154
481	52	LC/MS neg	21239	Lipids	Free fatty acid	8-hydroxyoctanoate	5.5	0.73	0.49	0.73	0.8	0.29	0.48	0.2622	0.1073	0.0004	0.0002	0.2681	0.0866	0.1313	0.0598	4.6257e-05	4.9571e-05	0.0015	0.0017	1.2665	0.9183	1.8574	0.5465	1.1444	0.92	100	100	100	100	100	100	Lipids	Free fatty acid	100000956	764-89-6	2323	159.1			HMDB00711	69820
569	53	LC/MS neg	38399	Lipids	Oxylipins	9,10-DiHOME	0	0.68	0.51	0.99	0.2	2.48	0.66	0.7965	0.2402	0.231	0.0393	0.3246	0.0994	0.04	0.0242	0.0366	0.008	0.8268	0.1581	0.8057	0.5459	1.0744	2.6681	4.0296	0.7995	100	100	80	100	100	100	Lipids	Oxylipins	179	263399-34-4	5177	313.3		C14828	HMDB04704	9966640
253	54	GC/MS	33963	Amino acid	Branched Chain Amino Acids (pyruvate derived)	acetoacetate	0	0.43	1.84	0.43	0.15	1.29	0.11	0.9574	0.2754	0.0197	0.0045	0.9196	0.2156	0.0044	0.0079	0.1661	0.0292	0.0011	0.0014	2.518	1.095	0.5966	0.7714	7.2299	1.0808	100	100	100	100	100	100	Amino acid	Branched Chain Amino Acids (pyruvate derived)	1218	3483-11-02	1285	231.1	3-KETOBUTYRATE	C00164	HMDB00060	96
734	55	LC/MS pos	32198	Lipids	Carnitine metabolism	acetylcarnitine	1	1.47	2.5	2.28	2.29	3.27	1.93	0.0124	0.0114	0.0107	0.0027	0.0012	0.0024	0.0116	0.0115	0.0043	0.0013	0.0251	0.0095	0.775	1.1422	0.4567	1.4924	0.7731	1.7694	100	100	100	100	100	100	Lipids	Carnitine metabolism	100000802	5080-50-2	1203	204.2		C02571	HMDB00201	1
886	56	GC/MS	554	Nucleotide	Purine metabolism	adenine	0	1.2	1.05	1.75	0.7	1.75	0.8	0.2268	0.0943	0.5814	0.0878	0.0722	0.03	0.0008	0.0043	0.0005	0.0003	0.0247	0.0094	0.6657	0.7981	0.758	1.3249	1.6657	1.1669	100	100	100	100	100	100	Nucleotide	Purine metabolism	880	73-24-5	1804.2	264	ADENINE	C00147	HMDB00034	190
887	57	LC/MS pos	555	Nucleotide	Purine metabolism	adenosine	7	1.53	1.44	1.27	1.74	1.04	1.51	0.0428	0.0274	0.0053	0.0015	0.1719	0.0592	0.004	0.0076	0.9372	0.1309	0.038	0.0132	0.9051	1.3869	0.9612	0.9968	0.658	1.146	100	100	100	100	100	100	Nucleotide	Purine metabolism	798	58-61-7	1650	268.1	ADENOSINE	C00212	HMDB00050	60961
888	58	LC/MS neg	36815	Nucleotide	Purine metabolism	adenosine 2'-monophosphate (2'-AMP)	0	0.28	0.59	0.96	1.2	0.98	0.58	0.0336	0.0231	0.1179	0.0222	0.8744	0.2084	0.8333	0.2483	0.7271	0.1042	0.0011	0.0014	1.9407	0.536	0.9131	0.898	1.5529	1.866	100	80	100	100	100	100	Nucleotide	Purine metabolism	100001694	130-49-4	1497	346.1	CPD-3705	C00946	HMDB11617	94136
890	59	LC/MS pos	35142	Nucleotide	Purine metabolism	adenosine 3'-monophosphate (3'-AMP)	5.5	3.17	0.82	2.78	0.88	0.34	0.41	0.004	0.0053	0.5271	0.0802	0.0076	0.0076	0.594	0.1921	0.0138	0.0037	0.0244	0.0094	0.3497	1.1097	1.3603	0.456	1.0989	0.9719	60	100	100	80	100	100	Nucleotide	Purine metabolism	100001449	84-21-9	1451	348.1	CPD-3706	C01367	HMDB03540	41211
892	60	LC/MS pos	32342	Nucleotide	Purine metabolism	adenosine 5'-monophosphate (AMP)	5	1.22	0.11	6.23	0.67	1.31	1.51	0.357	0.1335	0.0034	0.0011	0.1696	0.0588	0.1924	0.0815	0.0458	0.0097	0.0088	0.0048	0.1168	0.1429	1.2485	1.6399	1.0867	0.7278	60	100	100	100	100	80	Nucleotide	Purine metabolism	209	149022-20-8	1210	348.1	AMP	C00020	HMDB00045	6083
893	61	LC/MS neg	37467	Nucleotide	Purine metabolism	adenosine-2',3'-cyclic monophosphate	0	0.21	0.43	0.93	1.38	1.18	0.85	0.0019	0.0031	0.1442	0.026	0.7396	0.1813	0.7052	0.22	0.3584	0.0565	0.5057	0.1066	1.9422	0.4048	0.9338	1.1036	1.306	1.8004	100	80	100	100	100	80	Nucleotide	Purine metabolism	72	37063-35-7	1781	328.2		C02353	HMDB11616	2024
895	62	LC/MS neg	18360	Nucleotide	Purine metabolism	adenylosuccinate	5	1.58	0.94	1.15	0.83	1.46	1.78	0.1004	0.0484	0.7402	0.1078	0.4263	0.1176	0.5277	0.1741	0.0353	0.0078	0.0287	0.0103	0.5648	0.894	0.9545	1.3922	0.7828	0.6522	20	100	100	100	80	100	Nucleotide	Purine metabolism	1303	19046-78-7	569	462.1	ADENYLOSUCC	C03794	HMDB00536	195
96	63	GC/MS	1126	Amino acid	Aspartate family (OAA derived)	alanine	2	1.41	0.67	2.1	1.41	1.28	1.82	0.1726	0.0759	0.0144	0.0035	0.0477	0.024	0.0088	0.0101	0.0041	0.0013	1.2227e-05	0.0001	0.5653	0.7977	1.1937	1.5321	0.8427	1.1879	100	100	100	100	100	100	Amino acid	Aspartate family (OAA derived)	811	56-41-7	1147.6	115.9	L-ALPHA-ALANINE	C00041	HMDB00161	5950
1002	64	LC/MS pos	37093	Peptide	Dipeptide	alanylleucine	4	4.91	2.02	4.11	2.12	0.59	0.74	0.0045	0.0058	0.001	0.0004	0.0055	0.0061	0.0209	0.016	0.0414	0.0089	0.3272	0.0765	0.3938	1.9335	0.9566	0.5606	0.762	1.6173	100	100	100	100	100	100	Peptide	Dipeptide	100001890	1638-60-4	2150	203			HMDB28691	259583
897	65	GC/MS	1107	Nucleotide	Purine metabolism	allantoin	0	1.98	0.27	3.88	0.49	1.42	1.3	0.0453	0.0281	0.0006	0.0003	0.0192	0.0146	0.0293	0.0202	0.0738	0.0149	0.2084	0.0521	0.1785	0.3543	1.2974	1.8485	1.4228	0.6934	40	100	100	100	100	100	Nucleotide	Purine metabolism	1002	97-59-6	1809.8	518.3	ALLANTOIN	C02350	HMDB00462	204
97	66	GC/MS	15142	Amino acid	Aspartate family (OAA derived)	allo-threonine	0	0.97	0.87	0.87	1.2	0.94	1.45	0.9714	0.2763	0.6723	0.0992	0.5176	0.1374	0.7885	0.2422	0.7109	0.1027	0.4058	0.0896	0.906	0.8781	1.007	0.9489	0.6538	0.786	80	100	80	60	60	60	Amino acid	Aspartate family (OAA derived)	100000272	28954-12-3	1417.8	219	CPD-10303	C05519	HMDB04041	99289
229	67	GC/MS	33937	Amino acid	Branched Chain Amino Acids (pyruvate derived)	alpha-hydroxyisovalerate	3	2.84	2.68	1.68	1.52	2.22	2.12	0.0093	0.0094	0.0204	0.0046	0.1042	0.0397	0.1209	0.0577	0.0389	0.0085	0.0062	0.0038	0.6976	1.978	0.7376	1.6379	0.7722	1.1701	100	100	100	100	100	100	Amino acid	Branched Chain Amino Acids (pyruvate derived)	100001300	600-37-3	1208	145.1			HMDB00407	99823
294	68	GC/MS	33453	Carbohydrate	TCA cycle	alpha-ketoglutarate	0	0.87	4.17	0.58	0.4	7.27	1.04	0.6905	0.2173	0.0003	0.0002	0.578	0.1498	0.2924	0.1136	4.1762e-05	4.7888e-05	0.3679	0.0839	1.494	1.2986	0.3116	2.2656	2.1831	0.8653	100	100	100	100	100	100	Carbohydrate	TCA cycle	93	305-72-6;328-50-7;22202-68-2	1779	419.1	2-ketoglutarate	C00026	HMDB00208	51
324	69	GC/MS	575	Carbohydrate	Amino sugar and nucleotide sugar	arabinose	7.5	0.24	0.35	0.31	0.99	0.57	1.23	0.0002	0.0006	2.3269e-05	3.2362e-05	0.0005	0.0012	0.9587	0.2763	0.0034	0.0011	0.2592	0.0623	2.6692	0.6318	1.8059	1.0263	0.8366	0.8255	100	100	100	100	100	100	Carbohydrate	Amino sugar and nucleotide sugar	828	28697-53-2	1631.6	217	D-ARABINOSE	C00216	HMDB00646	66308
325	70	GC/MS	38075	Carbohydrate	Amino sugar and nucleotide sugar	arabitol	0	2.5	1.41	0.87	8.09	0.25	4.1	0.0018	0.0031	0.1217	0.0228	0.3845	0.1094	0.0008	0.0043	0.0004	0.0002	0.0005	0.0009	1.3326	3.3317	2.3664	0.5838	0.1425	1.1532	100	100	100	100	100	100	Carbohydrate	Amino sugar and nucleotide sugar	100000012	7643-75-6	1687.5	307.1		C01904	HMDB01851	94154
326	71	GC/MS	37516	Carbohydrate	Amino sugar and nucleotide sugar	arabonate	0	1.13	1.82	1.2	1.11	1.18	0.68	0.3625	0.1348	0.0001	7.9013e-05	0.2854	0.0909	0.3441	0.1299	0.336	0.0534	0.0259	0.0096	1.0362	1.171	0.6432	0.7566	1.1177	1.2395	100	100	100	100	100	100	Carbohydrate	Amino sugar and nucleotide sugar	100001937	7643-75-7	1736	292.1		C00878	HMDB00539	122045
152	72	LC/MS pos	1638	Amino acid	Glutamate family (alpha-ketoglutarate derived)	arginine	6	4.58	0.53	8.93	1.77	0.91	1.55	0.0069	0.008	0.0028	0.0009	0.0019	0.0031	0.018	0.0141	0.1788	0.0312	0.0313	0.0112	0.1668	0.7632	1.4426	1.3074	0.8426	1.49	100	100	100	100	100	100	Amino acid	Glutamate family (alpha-ketoglutarate derived)	231	1119-34-2	650	175.2	ARG	C00062	HMDB00517	232
153	73	LC/MS pos	15497	Amino acid	Glutamate family (alpha-ketoglutarate derived)	argininosuccinate	0	2.06	0.42	1.88	0.37	0.91	0.86	0.0467	0.0281	0.0003	0.0002	0.0536	0.0261	0.0141	0.0122	0.2465	0.0409	0.8144	0.1563	0.318	0.6558	1.5455	1.4045	1.634	0.5973	100	100	100	100	100	100	Amino acid	Glutamate family (alpha-ketoglutarate derived)	232	156637-58-0	689	291.2	L-ARGININO-SUCCINATE	C03406	HMDB00052	16950;828
98	74	GC/MS	512	Amino acid	Aspartate family (OAA derived)	asparagine	0	0.48	0.14	1.01	0.32	0.59	0.63	0.4708	0.1615	3.9531e-06	1.2828e-05	0.153	0.0537	0.0064	0.009	9.4223e-05	8.1034e-05	0.1855	0.0478	0.6837	0.3304	2.2817	1.3526	2.1553	0.6876	100	100	100	100	100	100	Amino acid	Aspartate family (OAA derived)	917	70-47-3	1617.5	188	ASN	C00152	HMDB00168	6267
99	75	GC/MS	15996	Amino acid	Aspartate family (OAA derived)	aspartate	0	0.56	0.14	0.73	0.4	0.33	0.73	0.5808	0.1905	6.6415e-07	4.6016e-06	0.9385	0.2184	0.0085	0.0101	1.8087e-06	1.2197e-05	0.2415	0.0589	1.0512	0.5886	4.2001	1.3916	1.9166	0.7643	100	100	100	100	100	100	Amino acid	Aspartate family (OAA derived)	234	56-84-8	1529.7	232	L-ASPARTATE	C00049	HMDB00191	5960
773	76	LC/MS neg	18362	Lipids	Fatty acid, Dicarboxylate	azelate (nonanedioate)	3.5	0.32	0.24	0.79	1.33	0.33	0.75	8.6312e-05	0.0005	1.2654e-05	2.3465e-05	0.3055	0.0958	0.489	0.1657	0.0002	0.0001	0.0556	0.0178	1.5948	0.509	2.1534	0.7091	0.9503	1.2607	100	100	100	100	100	100	Lipids	Fatty acid, Dicarboxylate	2029	123-99-9	1322	187.2		C08261	HMDB00784	2266
963	77	GC/MS	55	Nucleotide	Pyrimidine metabolism	beta-alanine	1	5.28	3.18	7.02	1.78	4.54	1.92	0.0078	0.0085	5.3264e-05	5.2208e-05	0.0035	0.0046	0.0792	0.0402	3.6892e-05	4.6534e-05	0.0071	0.0041	0.2366	1.2485	0.3931	1.785	0.9308	1.6607	100	100	100	100	100	100	Nucleotide	Pyrimidine metabolism	244	56-41-7;107-95-9	1451.8	174	B-ALANINE	C00099	HMDB00056	239
5	78	LC/MS pos	3141	Amino acid	Serine family (phosphoglycerate derived)	betaine	7	2.78	2.79	1.6	2.24	1.25	1.75	4.8921e-06	5.4903e-05	4.64e-05	5.1194e-05	0.2119	0.0706	0.0425	0.0253	0.2669	0.0435	0.0149	0.0065	0.8809	2.4498	0.8771	1.095	0.6275	1.4061	100	100	100	100	20	100	Amino acid	Serine family (phosphoglycerate derived)	799	107-43-7	721	118.2	BETAINE	C00719	HMDB00043	247
246	79	LC/MS pos	32412	Amino acid	Branched Chain Amino Acids (pyruvate derived)	butyrylcarnitine	0	1.06	3.41	1.99	0.73	6.99	0.79	0.4697	0.1615	0.0032	0.001	0.0393	0.0217	0.1226	0.0582	0.0002	0.0001	0.1112	0.0303	0.6765	0.7178	0.2108	1.4741	1.8566	1.3462	100	100	100	100	100	100	Amino acid	Branched Chain Amino Acids (pyruvate derived)	100001054	25576-40-3	2007	232.2		C02862	HMDB02013	439829
488	80	LC/MS neg	32489	Lipids	Free fatty acid	caproate (6:0)	0	0.29	0.85	0.52	0.19	1.04	0.13	0.0535	0.0305	0.3053	0.0497	0.3336	0.1007	0.003	0.0064	0.6674	0.0975	0.0011	0.0014	2.3606	0.6771	0.8003	0.8336	6.4931	1.2362	100	100	100	100	100	100	Lipids	Free fatty acid	926	142-62-1	2766	115.2		C01585	HMDB00535	8892
489	81	LC/MS neg	32492	Lipids	Free fatty acid	caprylate (8:0)	5.5	0.65	0.51	0.7	0.39	0.63	0.45	0.4598	0.1593	0.0013	0.0005	0.566	0.1478	0.0105	0.0108	0.018	0.0046	0.0219	0.0089	1.1118	0.7185	1.4175	0.8962	2.0101	0.7789	100	100	100	100	100	100	Lipids	Free fatty acid	932	124-07-2	4367	143.2	CPD-195	C06423	HMDB00482	379
831	82	LC/MS pos	15500	Cofactors, Prosthetic Groups, Electron Carriers	Carnitine metabolism	carnitine	1	4.09	1.6	3.36	2.1	1.65	2.63	3.5896e-06	5.4903e-05	0.0002	0.0001	5.951e-06	9.5208e-05	0.01	0.0105	0.0011	0.0004	0.0035	0.0026	0.3434	1.4032	0.8761	1.4464	0.5498	1.1524	100	100	100	100	100	100	Cofactors, Prosthetic Groups, Electron Carriers	Carnitine metabolism	100000007	461-05-2	702	162.2	DL-CARNITINE	C00318	HMDB00062	10917
295	83	LC/MS neg	12025	Carbohydrate	TCA cycle	cis-aconitate	5	1.1	3.23	0.6	2.1	2.66	3.18	0.4602	0.1593	0.003	0.0009	0.0939	0.0369	0.0109	0.0109	0.0038	0.0012	0.0006	0.001	1.4848	1.626	0.5037	1.342	0.4224	0.886	100	100	100	100	100	100	Carbohydrate	TCA cycle	1829	585-84-2	603	173.1	CIS-ACONITATE	C00417	HMDB00072	643757
456	84	GC/MS	22158	Carbohydrate	C5 branched dibasic acid metabolism	citramalate	6	1.47	0.61	1.78	1.62	0.85	1.86	0.0948	0.0465	0.0142	0.0034	0.0393	0.0217	0.0098	0.0104	0.3759	0.059	0.0056	0.0035	0.669	0.9809	1.6009	1.3584	0.7319	1.1884	100	100	100	100	100	100	Carbohydrate	C5 branched dibasic acid metabolism	100000998	6236-10-08	1490.7	247		C00815	HMDB00426	1081
296	85	GC/MS	1564	Carbohydrate	TCA cycle	citrate	1	2.31	2.32	1.56	1.47	4.45	4.18	0.0087	0.009	0.0152	0.0036	0.0924	0.0365	0.0856	0.0429	0.0018	0.0007	4.1026e-06	5.277e-05	0.7692	1.7743	0.7661	3.4119	0.8153	1.2015	100	100	100	100	100	100	Carbohydrate	TCA cycle	1124	77-92-9	1763.4	273.1	CIT	C00158	HMDB00094	311
155	86	LC/MS pos	2132	Amino acid	Glutamate family (alpha-ketoglutarate derived)	citrulline	0	0.31	0.42	0.96	0.26	3.84	0.8	0.1446	0.0653	0.0246	0.0055	0.647	0.1611	0.0064	0.009	0.0023	0.0008	0.6114	0.1229	0.8731	0.2726	0.6555	2.5172	3.1607	0.8341	80	40	80	100	100	100	Amino acid	Glutamate family (alpha-ketoglutarate derived)	391	372-75-8	715	176.1	L-CITRULLINE	C00327	HMDB00904	9750
1259	87	GC/MS	35660	Hormone metabolism	Ethylene metabolism	cyano-alanine	0	0.6	0.27	0.92	0.42	0.66	0.67	0.8339	0.2458	2.59e-05	3.4778e-05	0.4711	0.1277	0.0062	0.009	0.0209	0.0051	0.1187	0.0321	0.9002	0.5427	2.0167	1.3301	1.984	0.8266	100	100	100	100	100	100	Hormone metabolism	Ethylene metabolism	100001645	6232-19-5	1402	140.9	CPD-603	C02512		13538
6	88	GC/MS	15705	Amino acid	Serine family (phosphoglycerate derived)	cystathionine	2	0.85	0.66	5.75	2.46	4.13	2.28	0.877	0.2561	0.0105	0.0027	0.0048	0.0057	0.0722	0.0379	2.9717e-05	4.325e-05	0.0357	0.0126	0.754	0.6409	0.9719	4.0142	1.7605	4.3356	100	100	100	100	100	100	Amino acid	Serine family (phosphoglycerate derived)	310	535-34-2	1979.6	218.1	L-CYSTATHIONINE	C02291	HMDB00099	439258
7	89	GC/MS	31453	Amino acid	Serine family (phosphoglycerate derived)	cysteine	2	1.15	0.7	2.75	1.74	1.49	1.56	0.308	0.1223	0.1314	0.0243	0.0235	0.0159	0.0147	0.0122	0.0478	0.01	0.0231	0.0092	0.6379	0.736	1.0583	1.5728	1.006	1.7549	100	100	100	100	100	100	Amino acid	Serine family (phosphoglycerate derived)	800	52-90-4;56-89-3	1560.1	218	CYS	C00097	HMDB00574	5862
264	90	LC/MS pos	35159	Amino acid	Glutathione metabolism	cysteine-glutathione disulfide	0	0.48	0.6	2.78	1.65	0.58	0.27	0.0048	0.006	0.215	0.0369	0.1889	0.0643	0.5729	0.1861	0.1775	0.0311	0.0017	0.0018	1.1755	0.5594	0.9346	0.5386	1.9819	3.2629	100	60	80	80	100	80	Amino acid	Glutathione metabolism	100001437	13081-14-6	821	427.1			HMDB00656	4247235
943	91	LC/MS pos	514	Nucleotide	Pyrimidine metabolism	cytidine	0	0.41	1.69	0.7	0.42	5.02	0.74	0.0258	0.0199	0.0042	0.0012	0.3526	0.1054	0.0064	0.009	5.402e-06	2.2713e-05	0.2066	0.0521	1.3206	0.5405	0.3195	1.6028	2.1795	0.9232	100	100	100	100	100	100	Nucleotide	Pyrimidine metabolism	827	65-46-3	1065	244	CYTIDINE	C00475	HMDB00089	6175
945	92	LC/MS pos	2959	Nucleotide	Pyrimidine metabolism	cytidine-3'-monophosphate (3'-CMP)	0	1.02	2.36	1.3	1.64	0.84	0.46	0.6581	0.2097	0.0076	0.002	0.379	0.1084	0.1248	0.0585	0.5878	0.0876	0.0013	0.0015	1.3897	1.4141	0.5992	0.5031	1.1054	1.8125	100	100	80	80	100	100	Nucleotide	Pyrimidine metabolism	105	84-52-6	1181	323.9		C05822		66535
946	93	GC/MS	573	Nucleotide	Pyrimidine metabolism	cytosine	0	0.84	1.19	0.69	1.34	0.7	0.96	0.2723	0.1103	0.2595	0.0428	0.0589	0.0269	0.1545	0.068	0.0088	0.0025	0.5306	0.1105	1.6837	1.408	1.18	0.8274	0.8659	1.1595	100	100	100	100	100	100	Nucleotide	Pyrimidine metabolism	881	71-30-7	1535.5	254	CYTOSINE	C00380	HMDB00630	597
947	94	LC/MS neg	37465	Nucleotide	Pyrimidine metabolism	cytosine-2',3'-cyclic monophosphate	7.5	0.14	0.34	0.6	1.45	1.09	1.1	0.002	0.0031	0.0574	0.0115	0.224	0.0739	0.5221	0.1731	0.6028	0.0895	0.7923	0.1532	2.0054	0.2787	0.8308	0.9092	0.8267	1.1967	100	0	100	100	100	80	Nucleotide	Pyrimidine metabolism	73	15718-51-1	957	304.1		C02354	HMDB11691	417654
492	95	LC/MS neg	17805	Lipids	Free fatty acid	dihomo-linoleate (20:2n6)	0	0.76	0.99	1.97	0.71	3.49	0.97	0.9157	0.2654	0.9788	0.1376	0.0665	0.0285	0.3786	0.1376	0.0051	0.0016	0.8962	0.1689	0.534	0.4033	0.4094	1.4293	1.4749	1.0545	40	60	80	100	100	100	Lipids	Free fatty acid	1231	2091-39-6	5722	307.3		C16525	HMDB05060	6439848
307	96	GC/MS	15522	Carbohydrate	Calvin cycle and pentose phosphate	dihydroxyacetone phosphate (DHAP)	0	2.7	0.84	5.26	1.39	1.77	1.51	0.0302	0.0219	0.8455	0.1215	0.0134	0.011	0.2231	0.0926	0.1254	0.0231	0.264	0.0632	0.268	0.7231	0.86	1.5248	1.0122	1.4108	60	100	100	100	100	100	Carbohydrate	Calvin cycle and pentose phosphate	309	102783-56-2	1737	315.1	DIHYDROXY-ACETONE-PHOSPHATE	C00111	HMDB01473	668
72	97	GC/MS	12130	Amino acid	Aromatic amino acid metabolism (PEP derived)	dopamine	0	3.67	0.05	2.28	2.13	1.95	134.23	0.0177	0.0143	0.0003	0.0002	0.4671	0.1277	0.5199	0.1731	0.2959	0.0479	7.6013e-05	0.0003	0.0777	0.2852	5.7116	11.1412	0.083	0.177	20	100	100	100	40	40	Amino acid	Aromatic amino acid metabolism (PEP derived)	1748	62-31-7	1922	174	DOPAMINE	C03758	HMDB00073	681
499	98	LC/MS neg	33587	Lipids	Free fatty acid	eicosenoate (20:1n9 or 11)	0	1.59	0.31	2.2	0.94	0.39	0.87	0.3129	0.1223	0.0149	0.0036	0.0236	0.0159	0.7821	0.2412	0.0181	0.0046	0.4002	0.0893	0.4823	0.7692	2.4926	0.9788	1.1258	1.0625	100	100	100	100	100	100	Lipids	Free fatty acid	100001335		5955	309.4	CPD-12189		HMDB02231	5282768
723	99	GC/MS	27553	Lipids	Sterols	ergosterol	0	5.98	0.92	3.86	0.9	1.04	1.57	0.0002	0.0006	0.4634	0.0716	0.0008	0.0017	0.6468	0.2067	0.6931	0.1005	0.0385	0.0133	0.183	1.0949	1.1933	1.2397	0.7874	0.7064	100	100	100	100	100	100	Lipids	Sterols	100001020	57-87-4	2346.1	363.3	ERGOSTEROL	C01694	HMDB00878	444679
158	100	LC/MS pos	37459	Amino acid	Glutamate family (alpha-ketoglutarate derived)	ergothioneine	0	2.18	0.03	7.74	1.47	0.3	3.84	0.0409	0.0272	7.0702e-06	1.6195e-05	0.0065	0.0068	0.4627	0.1588	4.6576e-05	4.9571e-05	0.0135	0.0062	0.273	0.5941	18.1048	5.5168	1.4362	2.1123	80	100	100	100	100	100	Amino acid	Glutamate family (alpha-ketoglutarate derived)	100002154	58511-63-0	847	230.2		C05570	HMDB03045	3032311
327	101	GC/MS	20699	Carbohydrate	Amino sugar and nucleotide sugar	erythritol	0	2.32	0.68	1.96	0.72	1.01	1.25	0.0468	0.0281	0.0003	0.0002	0.0645	0.0282	0.1011	0.0489	0.9874	0.1372	0.1603	0.0419	0.3986	0.9233	1.3579	1.372	1.0934	0.7818	100	100	100	100	100	100	Carbohydrate	Amino sugar and nucleotide sugar	100000846	149-32-6	1517.5	217	2-C-METHYL-D-ERYTHRITOL-4-PHOSPHATE	C00503	HMDB02994	222285
328	102	GC/MS	33477	Carbohydrate	Amino sugar and nucleotide sugar	erythronate*	0	0.14	2.72	0.21	1.1	2.71	0.75	0.0002	0.0006	7.0902e-07	4.6016e-06	0.0001	0.0006	0.5299	0.1741	0.0003	0.0002	0.0584	0.0183	6.0708	0.8636	0.3178	0.8598	1.1436	1.26	100	100	100	100	100	100	Carbohydrate	Amino sugar and nucleotide sugar	100001320	88759-55-1	1546.9	292.1			HMDB00613	2781043
705	103	GC/MS	1497	Lipids	Choline metabolism	ethanolamine	0	1.59	0.56	1.69	0.3	1.07	0.54	0.0576	0.0323	0.0181	0.0042	0.0546	0.0261	0.0144	0.0122	0.733	0.1047	0.1592	0.0419	0.4647	0.7389	1.325	1.4142	2.6355	0.7853	100	100	100	100	100	100	Lipids	Choline metabolism	420	141-43-5	1304	174.1	ETHANOL-AMINE	C00189	HMDB00149	700
833	104	LC/MS neg	2134	Cofactors, Prosthetic Groups, Electron Carriers	Riboflavin and FAD metabolism	flavin adenine dinucleotide (FAD)	5	1.15	1.25	2.52	1.62	4.72	2.81	0.3834	0.1382	0.1669	0.0295	0.0361	0.0204	0.2428	0.0992	0.0001	0.0001	0.0045	0.0031	0.6049	0.6966	0.559	2.6395	0.9384	1.5226	20	80	20	100	100	100	Cofactors, Prosthetic Groups, Electron Carriers	Riboflavin and FAD metabolism	327	146-14-5;84366-81-4	2413	784.1	FAD	C00016	HMDB01248	643975
835	105	LC/MS neg	15797	Cofactors, Prosthetic Groups, Electron Carriers	Riboflavin and FAD metabolism	flavin mononucleotide (FMN)	4	7.87	2	4.65	3.85	1.3	4.24	5.9066e-08	4.6402e-06	0.0002	0.0001	0.0019	0.0031	0.0021	0.0058	0.162	0.0287	0.0003	0.0007	0.2414	1.8988	0.9482	1.2351	0.2915	1.122	20	100	100	100	40	100	Cofactors, Prosthetic Groups, Electron Carriers	Riboflavin and FAD metabolism	100000251	130-40-5	2395	455.1	FMN	C00061	HMDB01520	710
388	106	GC/MS	577	Carbohydrate	Sucrose, glucose,fructose metabolism	fructose	0	2.25	0.6	2.22	0.67	0.66	0.75	0.0463	0.0281	0.0036	0.0011	0.0476	0.024	0.2648	0.107	0.0181	0.0046	0.4294	0.0935	0.3895	0.8752	1.4496	0.9598	1.2879	0.8664	100	100	100	100	100	100	Carbohydrate	Sucrose, glucose,fructose metabolism	878	57-48-7	1758	217	Fructose	C00095	HMDB00660	5984
280	107	GC/MS	12021	Carbohydrate	Glycolysis	fructose-6-phosphate	0	2.43	0.68	1.64	0.41	0.87	0.77	0.0355	0.0243	0.0702	0.0139	0.0556	0.0262	0.0249	0.0181	0.3795	0.0593	0.4773	0.1015	0.404	0.9808	1.4429	1.2512	1.6311	0.661	100	100	100	100	100	100	Carbohydrate	Glycolysis	1232	103213-47-4	1994.9	315.1	FRUCTOSE-6P	C05345	HMDB00124	69507
297	108	GC/MS	1643	Carbohydrate	TCA cycle	fumarate	7	7.24	2.64	1.92	0.82	0.72	0.85	0.0027	0.0038	0.0002	0.0001	0.6383	0.1596	0.2719	0.1083	0.0903	0.0175	0.9352	0.1743	0.4194	3.0357	1.1509	0.8338	0.9858	0.804	100	100	100	100	100	100	Carbohydrate	TCA cycle	330	100-17-8	1382.1	245	FUM	C00122	HMDB00134	444972
391	109	GC/MS	1117	Carbohydrate	Sucrose, glucose,fructose metabolism	galactitol (dulcitol)	1	2.47	4.63	1.87	1.84	2.65	1.39	0.0405	0.0272	6.0936e-06	1.497e-05	0.089	0.0358	0.0054	0.0086	5.2292e-05	5.3481e-05	0.0372	0.013	0.7347	1.8132	0.392	1.0394	0.7469	1.3738	100	100	100	100	100	100	Carbohydrate	Sucrose, glucose,fructose metabolism	1003	608-66-2	1849.2	319.1		C01697	HMDB00107	11850
393	110	GC/MS	12055	Carbohydrate	Sucrose, glucose,fructose metabolism	galactose	0	2.03	0.63	2.62	1.16	0.55	0.78	0.0648	0.0351	0.0084	0.0022	0.0436	0.0228	0.339	0.1286	0.0079	0.0023	0.335	0.0773	0.4657	0.9463	1.4955	0.8166	1.0472	1.2192	100	100	100	100	100	100	Carbohydrate	Sucrose, glucose,fructose metabolism	287	59-23-4	1793.8	203.9	L-GALACTOSE	C01582	HMDB00143	3037556
159	111	GC/MS	1416	Amino acid	Glutamate family (alpha-ketoglutarate derived)	gamma-aminobutyrate (GABA)	7.5	0.52	0.47	1.64	4.27	0.46	1.31	0.0062	0.0074	0.0044	0.0013	0.2578	0.0838	0.0053	0.0086	1.6083e-05	3.3812e-05	0.1857	0.0478	1.2492	0.6477	1.3693	0.6303	0.4804	2.0508	100	100	100	100	100	100	Amino acid	Glutamate family (alpha-ketoglutarate derived)	141	56-12-2	1539.7	304.1	4-AMINO-BUTYRATE	C00334	HMDB00112	119
972	112	LC/MS pos	36738	Peptide	gamma-glutamyl	gamma-glutamylglutamate	0	0.46	0.98	1.18	3.78	1.16	1.76	0.0361	0.0245	0.9731	0.1373	0.4179	0.1158	7.7141e-05	0.0015	0.5333	0.0804	0.0525	0.0171	1.5777	0.7264	0.7433	0.8651	0.4915	1.8579	100	100	60	100	80	100	Peptide	gamma-glutamyl	331	1116-22-9	1036	277.1		C05282	HMDB11737	92865
977	113	LC/MS pos	18369	Peptide	gamma-glutamyl	gamma-glutamylleucine	0	0.7	0.47	1.23	1.12	0.78	1.06	0.3444	0.1301	0.0003	0.0002	0.3645	0.1077	0.6293	0.2019	0.0967	0.0184	0.5995	0.1219	0.7636	0.5333	1.1425	0.8947	0.8405	0.9395	60	20	100	100	60	80	Peptide	gamma-glutamyl	1268	2566-39-4	2744	261.2			HMDB11171	151023
979	114	LC/MS pos	37539	Peptide	gamma-glutamyl	gamma-glutamylmethionine	0	0.88	0.86	0.93	1.02	1.46	1.64	0.5651	0.1889	0.3175	0.0513	0.6355	0.1595	0.8301	0.2483	0.0667	0.0136	0.0244	0.0094	0.8935	0.7841	0.9132	1.3364	0.8135	0.8299	60	60	80	100	80	40	Peptide	gamma-glutamyl	100001313	17663-87-5	1993	279.2			HMDB29155	7009567
981	115	LC/MS pos	33364	Peptide	gamma-glutamyl	gamma-glutamylthreonine*	0	3.39	0.67	1.76	0.3	1.41	1.22	0.0009	0.0019	0.0289	0.0063	0.3794	0.1084	0.0397	0.0242	0.0557	0.0115	0.4045	0.0896	0.1865	0.6319	0.9495	1.3341	1.0954	0.3275	20	100	100	100	80	40	Peptide	gamma-glutamyl	100001314	5652-48-2	977	249.1			HMDB29159
454	116	GC/MS	587	Carbohydrate	Sucrose, glucose,fructose metabolism	gluconate	6	4.48	0.42	5.26	3.12	0.37	2.38	0.031	0.0219	0.0345	0.0073	0.0221	0.0158	0.0005	0.003	2.0244e-05	3.8302e-05	0.0004	0.0008	0.267	1.1951	2.8671	1.0673	0.4491	1.4032	100	100	100	100	100	100	Carbohydrate	Sucrose, glucose,fructose metabolism	338	527-07-1	1879.4	333	GLUCONATE	C00257	HMDB00625	10690
332	117	GC/MS	18534	Carbohydrate	Amino sugar and nucleotide sugar	glucosamine	6	13.09	0.49	12.79	4.45	0.12	1.15	0.0097	0.0097	0.0173	0.0041	0.01	0.0089	0.0004	0.003	9.7353e-06	3.0699e-05	0.3686	0.0839	0.1751	2.2925	4.7121	0.5785	0.5034	2.2395	100	100	100	100	100	100	Carbohydrate	Amino sugar and nucleotide sugar	289	66-84-2	1833	203	GLUCOSAMINE	C00329	HMDB01514	441477
333	118	GC/MS	580	Carbohydrate	Amino sugar and nucleotide sugar	glucosamine-6-phosphate	0	0.27	0.2	0.61	0.28	1.16	0.74	0.801	0.2402	0.0018	0.0006	0.4607	0.1265	0.0432	0.0256	0.503	0.0764	0.6635	0.1323	0.9329	0.2537	1.265	1.473	1.9978	0.566	80	100	100	100	100	80	Carbohydrate	Amino sugar and nucleotide sugar	290	3616-42-0	2048.3	203	N-ACETYL-D-GLUCOSAMINE-6-P	C00352	HMDB01254	439217
281	119	GC/MS	38507	Carbohydrate	Glycolysis	glucose	0	0.04	0.01	0.05	0.01	0.52	0.56	0.4316	0.152	7.7444e-05	6.556e-05	0.3318	0.1006	0.002	0.0058	0.0009	0.0004	0.8889	0.1681	0.8556	0.0318	4.3722	2.2953	4.1129	0.0462	100	100	100	100	100	100	Carbohydrate	Glycolysis	572	50-99-7	1866.8	204.1	CPD-3607	C00031	HMDB00122	79025
282	120	GC/MS	33755	Carbohydrate	Glycolysis	glucose 1-phosphate	2.5	2.05	1.46	2.13	1.69	0.4	0.45	0.0797	0.0406	0.2439	0.0408	0.0608	0.0275	0.038	0.0235	0.0004	0.0002	0.0046	0.0031	0.7732	1.5824	1.0813	0.4379	0.9729	1.6481	100	100	100	100	100	100	Carbohydrate	Glycolysis	1233	56401-20-8	1853	217.1	GLC-1-P	C00103	HMDB01586	65533
283	121	GC/MS	31260	Carbohydrate	Glycolysis	glucose-6-phosphate (G6P)	0	1.73	0.81	1.27	0.47	0.82	0.65	0.0431	0.0274	0.1521	0.0272	0.061	0.0275	0.1032	0.0496	0.2888	0.0469	0.3314	0.0768	0.6221	1.0792	1.3329	1.0897	1.6762	0.7879	100	100	100	100	100	100	Carbohydrate	Glycolysis	291	103192-55-8	2042.7	387.2	ALPHA-GLC-6-P	C00668	HMDB01401	5958
160	122	LC/MS pos	57	Amino acid	Glutamate family (alpha-ketoglutarate derived)	glutamate	0	1.47	0.8	1.53	0.69	1.27	1.05	0.1087	0.052	0.0008	0.0003	0.0918	0.0365	0.0236	0.0175	7.6304e-06	2.8874e-05	0.568	0.1169	0.5848	0.8625	1.0717	1.3641	1.304	0.8975	100	100	100	100	100	100	Amino acid	Glutamate family (alpha-ketoglutarate derived)	561	56-86-0	700	148.1	GLT	C00025	HMDB00148	611
162	123	LC/MS pos	53	Amino acid	Glutamate family (alpha-ketoglutarate derived)	glutamine	5	1.78	0.79	3.52	1.36	1.71	1.49	0.0313	0.0219	0.0178	0.0042	0.0013	0.0025	0.1396	0.0621	1.4283e-06	1.2197e-05	0.0105	0.0052	0.4489	0.7996	1.0145	1.7352	1.1614	1.5789	100	100	100	100	100	100	Amino acid	Glutamate family (alpha-ketoglutarate derived)	563	56-85-9	684	147.2	GLN	C00064	HMDB00641	5961
266	124	LC/MS pos	27727	Amino acid	Glutathione metabolism	glutathione, oxidized (GSSG)	0	0.06	2.33	0.78	2.16	1.4	0.1	0.0005	0.0012	0.0859	0.0166	0.3156	0.098	0.2831	0.1116	0.1578	0.0282	0.0176	0.0074	6.1212	0.3774	0.1617	0.2264	2.2009	4.7506	100	100	20	100	100	100	Amino acid	Glutathione metabolism	448	103239-24-3	1535	613.1	GLUTATHIONE	C00127	HMDB03337	65359
267	125	LC/MS pos	2127	Amino acid	Glutathione metabolism	glutathione, reduced (GSH)	0	1.13	2.29	8.92	1.99	1.8	0.2	0.3213	0.1237	0.0209	0.0047	0.0152	0.012	0.5217	0.1731	0.0514	0.0107	0.0068	0.004	0.8756	0.9865	0.4315	0.7775	3.9175	7.8082	100	100	20	100	100	100	Amino acid	Glutathione metabolism	496	70-18-8	1274	308.1	GLUTATHIONE	C00051	HMDB00125	124886
318	126	GC/MS	1572	Carbohydrate	Photorespiration	glycerate	6	4.59	0.39	7.71	4.17	0.33	2.1	0.0026	0.0038	0.0117	0.0029	0.0005	0.0012	3.7675e-05	0.0013	0.0002	0.0001	0.0025	0.0022	0.2315	1.0626	2.7201	0.8967	0.4277	1.7848	100	100	100	100	100	100	Carbohydrate	Photorespiration	1052	600-19-1	1360.7	189	GLYCERATE	C00258	HMDB00139	752
610	127	GC/MS	15122	Lipids	Glycerolipids	glycerol	5.5	1.03	0.35	1.71	0.59	0.5	0.51	0.3091	0.1223	0.0042	0.0012	0.0986	0.038	0.1322	0.0599	0.0065	0.0019	0.0699	0.0208	0.6382	0.659	1.8972	0.9488	1.8519	1.0896	100	100	100	100	100	100	Lipids	Glycerolipids	1254	56-81-5	1311	205	GLYCEROL	C00116	HMDB00131	753
643	128	GC/MS	15365	Lipids	Phospholipids	glycerol 3-phosphate (G3P)	0	1.36	0.74	1.83	0.98	1.04	1.01	0.1613	0.072	0.0161	0.0038	0.058	0.0267	0.813	0.245	0.6193	0.0912	0.8436	0.1607	0.5675	0.7713	1.0362	1.0803	1.0654	1.0413	100	100	100	100	100	100	Lipids	Phospholipids	100000258	29849-82-9	1719.7	357.1	GLYCEROL-3P	C00093	HMDB00126	754
644	129	GC/MS	37455	Lipids	Phospholipids	glycerophosphoethanolamine	2	2.26	0.92	3.03	2.98	1.42	3.44	0.0301	0.0219	0.4883	0.0746	0.0133	0.011	0.0018	0.0053	0.0109	0.003	0.0009	0.0012	0.3929	0.8897	0.9656	1.3726	0.399	1.191	100	100	100	100	100	100	Lipids	Phospholipids	100001620	33049-08-0	1906	357.1		C01233	HMDB00114	123874
615	130	GC/MS	48857	Lipids	Glycerolipids	glycerophosphoglycerol	3	1.61	3.06	1.21	1.87	2.52	2.05	0.064	0.0349	0.0006	0.0003	0.4728	0.1277	0.0321	0.0217	0.0007	0.0003	0.0032	0.0024	1.0821	1.743	0.5689	1.4359	0.7021	1.3113	100	100	100	100	100	100	Lipids	Glycerolipids	100001619		1969	357.3		C03274		439964
645	131	LC/MS pos	15990	Lipids	Phospholipids	glycerophosphorylcholine (GPC)	1	1.54	1.24	1.64	2.34	1.31	2.3	0.0006	0.0016	0.01	0.0026	0.0003	0.001	0.0022	0.0058	0.0004	0.0002	0.0023	0.0021	0.7768	1.1943	0.9593	1.2568	0.5465	1.2767	100	100	100	100	100	100	Lipids	Phospholipids	100000269	28319-77-9	694	258.1	SN-3-GLYCEROPHOSPHOCHOLINE	C00670	HMDB00086	71920
11	132	GC/MS	11777	Amino acid	Serine family (phosphoglycerate derived)	glycine	6	0.99	0.3	2.32	1.6	0.74	1.71	0.5489	0.1843	0.0001	7.8854e-05	0.0349	0.0204	0.0364	0.0231	0.0163	0.0043	0.0015	0.0017	0.519	0.5121	1.7345	1.2849	0.7512	1.2022	100	100	100	100	100	100	Amino acid	Serine family (phosphoglycerate derived)	340	56-40-6	1166	101.9	GLY	C00037	HMDB00123	750
1031	133	LC/MS pos	36659	Peptide	Dipeptide	glycylisoleucine	0	0.88	4.5	1.1	0.82	4.49	0.65	0.857	0.2512	1.4381e-05	2.3709e-05	0.4878	0.1306	0.4007	0.143	1.4854e-05	3.3064e-05	0.0701	0.0208	1.1582	1.0198	0.2268	1.0192	1.5562	1.2786	100	100	100	100	100	100	Peptide	Dipeptide	100001790	19461-38-2	2080	189.1			HMDB28844	88079
1032	134	LC/MS pos	34398	Peptide	Dipeptide	glycylleucine	0	1.19	4.57	0.71	0.97	1.5	0.53	0.3379	0.1283	5.5279e-06	1.497e-05	0.256	0.0836	0.8975	0.2634	0.0311	0.007	0.0268	0.0099	1.828	2.1759	0.4763	0.7142	1.3424	1.2966	100	100	100	100	100	100	Peptide	Dipeptide	100001258	869-19-2	2236	189.1		C02155	HMDB00759	92843
1041	135	LC/MS pos	18357	Peptide	Dipeptide	glycylvaline	0	0.86	2.27	1.49	0.82	3.21	0.67	0.8352	0.2458	0.0005	0.0002	0.1535	0.0537	0.3817	0.1381	4.716e-05	4.9571e-05	0.067	0.0204	1.0069	0.8675	0.382	1.2278	1.828	1.4975	100	100	100	100	100	100	Peptide	Dipeptide	100000487	1963-21-9	1572	175.1			HMDB28854	97417
898	136	GC/MS	418	Nucleotide	Purine metabolism	guanine	0	1.06	1.97	0.45	2.46	0.31	0.91	0.6044	0.197	0.0061	0.0017	0.0464	0.024	0.1345	0.0606	0.0005	0.0002	0.5334	0.1107	2.4031	2.542	1.2931	0.4002	0.4384	1.0774	100	100	100	100	100	100	Nucleotide	Purine metabolism	172	73-40-5	1942.3	352.1	GUANINE	C00242	HMDB00132	764
899	137	LC/MS pos	1573	Nucleotide	Purine metabolism	guanosine	0	0.6	0.83	0.5	2.95	0.48	2.08	0.015	0.0128	0.1404	0.0254	0.0202	0.0152	0.0062	0.009	0.001	0.0004	0.01	0.0052	1.8154	1.0964	1.3283	0.6348	0.3059	0.9024	100	100	100	100	100	100	Nucleotide	Purine metabolism	1099	118-00-3	1676	284	GUANOSINE	C00387	HMDB00133	6802
919	138	LC/MS neg	39786	Nucleotide	Purine metabolism	guanosine 3'-monophosphate (3'-GMP)	0	0.67	0.2	1.31	1.47	0.7	2.64	0.5732	0.19	0.0006	0.0003	0.8794	0.2084	0.8018	0.2441	0.1983	0.034	0.0718	0.0212	0.7353	0.4939	2.4575	1.7205	0.6524	0.9602	60	60	100	100	60	80	Nucleotide	Purine metabolism	100002704	117-68-0	792.2	362.1				3522
900	139	LC/MS neg	2848	Nucleotide	Purine metabolism	guanosine 5'- diphosphate (GDP)	6	1.5	0.39	1.92	2.87	0.49	2.82	0.087	0.0435	0.0005	0.0002	0.0329	0.0201	0.0068	0.0092	0.0069	0.002	0.0067	0.004	0.6748	1.011	2.594	1.2684	0.4502	1.2937	100	100	100	100	80	100	Nucleotide	Purine metabolism	346	43139-22-6	632	442	GDP	C00035	HMDB01201	8977
901	140	LC/MS neg	2849	Nucleotide	Purine metabolism	guanosine 5'- monophosphate (5'-GMP)	5.5	0.79	0.47	1.09	0.4	0.64	0.4	0.9604	0.2754	0.0142	0.0034	0.3652	0.1077	0.0143	0.0122	0.0342	0.0076	0.01	0.0052	0.864	0.6859	1.4637	0.9347	2.3484	0.9395	80	80	100	100	100	100	Nucleotide	Purine metabolism	347	5550-12-09	706	362.1	GMP	C00144	HMDB01397	6804
902	141	LC/MS neg	37139	Nucleotide	Purine metabolism	guanosine-2',3'-cyclic monophosphate	3.5	0.27	0.37	1.17	1.23	0.5	0.39	0.0133	0.0119	0.0012	0.0004	0.7668	0.1866	0.9416	0.2723	0.0128	0.0035	0.0015	0.0017	1.6113	0.4407	1.2017	0.6045	1.5363	1.882	100	100	100	100	100	100	Nucleotide	Purine metabolism	74	15718-49-7	1454	343.9		C06194	HMDB11629	92823
164	142	LC/MS neg	59	Amino acid	Glutamate family (alpha-ketoglutarate derived)	histidine	6	2.34	0.56	4.96	2.93	1.04	2.56	0.0012	0.0023	0.0071	0.0019	3.9998e-05	0.0003	0.0076	0.0095	0.7885	0.1117	0.0131	0.0061	0.3199	0.7495	1.3291	1.3831	0.5409	1.5855	100	100	100	100	100	100	Amino acid	Glutamate family (alpha-ketoglutarate derived)	355	5934-29-2	757	154.1	HIS	C00135	HMDB00177	6274
128	143	LC/MS neg	39601	Amino acid	Aspartate family (OAA derived)	homocitrate	0	2.01	0.47	1	0.33	0.49	0.69	0.0525	0.0303	4.0287e-05	4.6142e-05	0.4117	0.1147	0.0072	0.0093	0.0014	0.0006	0.2797	0.066	0.507	1.0167	2.1726	1.0635	1.544	0.5067	100	100	100	100	100	100	Amino acid	Aspartate family (OAA derived)	100002554	320573-06-6	568.8	205.1		C01251	HMDB03518	439459
13	144	GC/MS	40266	Amino acid	Serine family (phosphoglycerate derived)	homocysteine	0	0.42	2.15	1.68	1.68	4.8	0.93	0.002	0.0031	0.0027	0.0009	0.1951	0.0661	0.2003	0.0844	2.4484e-05	4.1641e-05	0.7627	0.1492	1.2254	0.5119	0.2377	1.1407	1.2273	2.0647	100	100	80	100	100	100	Amino acid	Serine family (phosphoglycerate derived)	311	454-29-5	1648.2	234	HOMO-CYS	C00155	HMDB00742	778
102	145	GC/MS	23642	Amino acid	Aspartate family (OAA derived)	homoserine	0	2.64	1.08	2.59	0.7	1.75	1.15	0.0311	0.0219	0.5862	0.0881	0.032	0.0199	0.1284	0.0598	0.0025	0.0009	0.3891	0.0878	0.3461	0.9142	0.844	1.4749	1.2827	0.8977	100	100	100	100	100	100	Amino acid	Aspartate family (OAA derived)	100000458	672-15-1	1471	218.1	HOMO-SER	C00263	HMDB00719	12647
735	146	LC/MS pos	43264	Lipids	Carnitine metabolism	hydroxybutyrylcarnitine*	1	3.91	2.19	4.2	2.78	3.25	3.84	7.9561e-06	6.2503e-05	0.0055	0.0016	1.6783e-07	5.8155e-06	0.0018	0.0053	0.0007	0.0003	0.0003	0.0007	0.2978	1.163	0.5318	1.7283	0.4499	1.2505	20	100	100	100	100	100	Lipids	Carnitine metabolism	100003926		1475	248.2			HMDB13127	53481617
904	147	GC/MS	3127	Nucleotide	Purine metabolism	hypoxanthine	0	0.89	0.44	0.97	1.37	0.67	1.93	0.6155	0.199	0.0048	0.0014	0.9551	0.2206	0.0788	0.0402	0.087	0.0171	0.0029	0.0024	0.9629	0.856	1.9598	1.3109	0.6805	0.9342	100	100	100	100	100	100	Nucleotide	Purine metabolism	171	68-94-0	1759.2	265	HYPOXANTHINE	C00262	HMDB00157	790
46	148	GC/MS	18349	Amino acid	Aromatic amino acid metabolism (PEP derived)	indolelactate	0	0.18	0.63	0.65	2.01	1.22	1.1	0.0002	0.0006	0.1797	0.0316	0.0894	0.0358	0.0552	0.031	0.4126	0.064	0.6085	0.1229	2.2887	0.4224	0.6666	0.8112	0.7403	1.4902	100	0	60	80	100	100	Amino acid	Aromatic amino acid metabolism (PEP derived)	100000463	832-97-3	1964.9	202		C02043	HMDB00671	92904
47	149	LC/MS pos	32405	Amino acid	Aromatic amino acid metabolism (PEP derived)	indolepropionate	0	0.49	1.38	0.39	1.89	0.69	1.19	0.0108	0.0106	0.1378	0.0251	0.0018	0.003	0.0036	0.0072	0.0207	0.0051	0.2087	0.0521	2.8323	1.3971	1.0126	0.6994	0.587	1.1087	100	100	100	100	100	100	Amino acid	Aromatic amino acid metabolism (PEP derived)	100001083	830-96-6	4150	190.1			HMDB02302	3744
905	150	LC/MS neg	1123	Nucleotide	Purine metabolism	inosine	6	5.74	0.35	5.35	1.49	0.69	3.14	0.0017	0.0029	3.4683e-06	1.2589e-05	0.0019	0.0031	0.0864	0.043	0.0201	0.005	0.0028	0.0023	0.1761	1.0109	2.8633	1.9793	0.6312	0.9428	100	100	100	100	100	100	Nucleotide	Purine metabolism	361	58-63-9	1600	267.2	INOSINE	C00294	HMDB00195	6021
367	151	GC/MS	1481	Carbohydrate	Inositol metabolism	inositol 1-phosphate (I1P)	0	1.9	1.04	1.61	0.64	1.81	1.32	0.0614	0.034	0.811	0.117	0.0952	0.0369	0.0118	0.0116	0.0036	0.0012	0.1053	0.029	0.53	1.0063	0.9641	1.7471	1.3213	0.8519	100	100	100	100	100	100	Carbohydrate	Inositol metabolism	370	573-35-3;106032-59-1	2057.8	318.1	1-L-MYO-INOSITOL-1-P	C04006	HMDB00213	440194
285	152	LC/MS neg	36984	Carbohydrate	Glycolysis	Isobar: hexose diphosphates	1	8.42	4.03	15.44	7.41	3.66	3.67	0.0004	0.0012	0.0006	0.0003	0.0004	0.0012	0.0004	0.003	0.0313	0.007	0.0283	0.0102	0.2303	1.939	0.4809	1.761	0.4798	3.5552	0	100	100	100	100	100	Carbohydrate	Glycolysis	100002180		572	339	FRUCTOSE-16-DIPHOSPHATE
247	153	LC/MS pos	33441	Amino acid	Branched Chain Amino Acids (pyruvate derived)	isobutyrylcarnitine	1	14.57	4.6	12.13	1.82	7.93	3.76	0.0015	0.0027	0.0012	0.0004	0.002	0.0031	0.003	0.0064	0.0001	9.2254e-05	8.3623e-05	0.0003	0.0901	1.3128	0.2854	2.2627	0.6015	1.0932	40	100	100	100	100	100	Amino acid	Branched Chain Amino Acids (pyruvate derived)	100001055	25518-49-4	1941	232.2			HMDB00736	168379
207	154	LC/MS pos	1125	Amino acid	Branched Chain Amino Acids (OAA derived)	isoleucine	0	0.84	1.01	1.46	1.06	1.78	1.09	0.7872	0.2402	0.9104	0.1294	0.1314	0.0472	0.8101	0.245	3.4554e-05	4.6534e-05	0.2318	0.0571	0.823	0.6945	0.6908	1.2264	1.1269	1.1979	100	100	100	100	100	100	Amino acid	Branched Chain Amino Acids (OAA derived)	376	73-32-5	1614	132.1	ILE	C00407	HMDB00172	6306
1084	155	LC/MS pos	40008	Peptide	Dipeptide	isoleucylglycine	0	0.57	2.79	1.53	0.78	3.72	0.39	0.335	0.1278	0.0095	0.0025	0.2084	0.0698	0.3692	0.1361	0.0031	0.0011	0.0029	0.0024	1.1777	0.6732	0.2412	0.8979	2.3098	1.8049	100	100	80	100	100	100	Peptide	Dipeptide	100003169	868-28-0	1732	189.2				342532
248	156	LC/MS pos	34407	Amino acid	Branched Chain Amino Acids (pyruvate derived)	isovalerylcarnitine	7	14.01	5.58	13.93	1.09	6.5	1.28	0.0021	0.0032	0.0009	0.0004	0.002	0.0031	0.5146	0.1728	0.0003	0.0001	0.2376	0.0582	0.0777	1.0888	0.1953	1.2688	0.9941	1.0821	60	100	100	100	100	100	Amino acid	Branched Chain Amino Acids (pyruvate derived)	100001393	31023-24-2	2533	246.2			HMDB00688	6426851
91	157	LC/MS pos	43548	Amino acid	Aromatic amino acid metabolism (PEP derived)	kynuramine	0	0.21	0.16	0.74	0.24	0.85	0.36	0.7985	0.2402	2.1853e-05	3.1518e-05	0.3319	0.1006	0.0143	0.0122	0.2582	0.0423	0.0004	0.0008	0.8418	0.1771	1.1131	0.9444	2.603	0.6238	20	100	100	100	100	100	Amino acid	Aromatic amino acid metabolism (PEP derived)	100004559	363-36-0	1936	165.1				9692
50	158	LC/MS pos	15140	Amino acid	Aromatic amino acid metabolism (PEP derived)	kynurenine	5	0.45	2.2	1.61	5.19	3.7	2.47	0.0138	0.0121	5.3628e-05	5.2208e-05	0.2702	0.0869	0.0025	0.006	0.0002	0.0001	0.0111	0.0054	1.3808	0.6282	0.285	1.0533	0.4271	2.2181	100	100	0	100	40	100	Amino acid	Aromatic amino acid metabolism (PEP derived)	100000265	2922-83-0	1902	209.1		C00328	HMDB00684	161166
231	159	LC/MS pos	60	Amino acid	Branched Chain Amino Acids (pyruvate derived)	leucine	0	0.71	22.68	1.56	1.31	14.56	0.38	0.31	0.1223	6.1508e-06	1.497e-05	0.1129	0.042	0.2705	0.1083	0.0041	0.0013	0.0402	0.0136	1.3276	0.9414	0.0415	0.6042	1.5809	2.0715	100	100	100	100	100	100	Amino acid	Branched Chain Amino Acids (pyruvate derived)	397	61-90-5	1674	132.2	LEU	C00123	HMDB00687	6106
1066	160	LC/MS pos	40045	Peptide	Dipeptide	leucylglycine	0	0.73	1.71	1.3	0.87	1.81	0.51	0.3209	0.1237	0.239	0.0401	0.2348	0.0771	0.3519	0.131	0.0973	0.0184	0.0254	0.0095	0.7942	0.5759	0.3369	0.6087	1.1954	1.0363	100	40	20	60	100	100	Peptide	Dipeptide	100003185	686-50-0	1800	189.2				79070
511	161	LC/MS neg	1105	Lipids	Free fatty acid	linoleate (18:2n6)	6	1.51	1.67	2.89	1.6	1.71	0.85	0.3639	0.1348	0.3178	0.0513	0.0157	0.0123	0.005	0.0086	0.0557	0.0115	0.3313	0.0768	0.638	0.9614	0.5749	0.9831	1.1529	1.8443	100	100	100	100	100	100	Lipids	Free fatty acid	180	60-33-3	5533	279.3	LINOLEIC_ACID	C01595	HMDB00673	5280450
512	162	LC/MS neg	34035	Lipids	Free fatty acid	linolenate [alpha or gamma; (18:3n3 or 6)]	6	1.06	1.47	2.37	1.4	1.54	0.66	0.6914	0.2173	0.3386	0.0545	0.0358	0.0204	0.0706	0.0378	0.1218	0.0226	0.0951	0.0266	0.7614	0.8046	0.5468	0.8427	1.2858	1.8045	100	100	100	100	100	100	Lipids	Free fatty acid	100001337		5450	277.3	CPD-8117	C06426	HMDB03073	5280934
105	163	LC/MS pos	1301	Amino acid	Aspartate family (OAA derived)	lysine	0	1.37	0.77	1.19	0.37	1.55	0.85	0.1349	0.0627	0.0448	0.0093	0.2745	0.0878	0.0361	0.0231	0.3323	0.0531	0.6896	0.137	0.6924	0.9512	1.2286	1.9035	2.2348	0.8248	100	100	100	100	100	100	Amino acid	Aspartate family (OAA derived)	407	56-87-1	603	147.2	LYS	C00047	HMDB00182	5962
1103	164	LC/MS pos	40020	Peptide	Dipeptide	lysylleucine	0	1.27	2.07	2.33	1.42	2.53	0.96	0.2167	0.092	0.003	0.0009	0.0271	0.0175	0.1764	0.0756	0.0253	0.0059	0.9498	0.1764	0.5935	0.7565	0.3661	0.9272	0.9705	1.3799	20	100	40	80	80	100	Peptide	Dipeptide	100003196	7369-79-1	1546	260.2				4682588
299	166	GC/MS	1303	Carbohydrate	TCA cycle	malate	0	1.43	0.74	0.77	0.2	1.37	0.71	0.0776	0.0404	0.0262	0.0058	0.2207	0.0732	0.0248	0.0181	0.0094	0.0026	0.7964	0.1535	0.5923	0.8444	1.1476	1.576	2.2305	0.4546	100	100	100	100	100	100	Carbohydrate	TCA cycle	409	6915-15-7	1502	233	MAL	C00149	HMDB00156	525
300	167	GC/MS	20676	Carbohydrate	TCA cycle	maleate (cis-Butenedioate)	7	8.23	2.55	2.47	2.83	0.53	1.97	1.4445e-06	4.876e-05	9.8627e-05	7.6813e-05	0.3747	0.108	0.2635	0.107	0.0196	0.0049	0.0281	0.0102	0.8414	6.9274	2.7147	1.4495	0.7354	2.0797	100	100	100	100	100	100	Carbohydrate	TCA cycle	100000707	110-16-7	1338	245	MALEATE	C01384	HMDB00176	444266
405	168	LC/MS neg	35163	Carbohydrate	Sucrose, glucose,fructose metabolism	maltopentaose	3	2.36	3.05	2.43	0.88	14.26	3.99	0.0038	0.0052	0.0004	0.0002	0.057	0.0264	0.8382	0.2488	4.1519e-05	4.7888e-05	0.0044	0.003	0.4252	1.0054	0.3297	4.7023	1.1782	1.0352	20	100	0	100	100	100	Carbohydrate	Sucrose, glucose,fructose metabolism	100001447	34620-76-3	1100	827.1		C06218	HMDB12254	13489094
406	169	GC/MS	15806	Carbohydrate	Sucrose, glucose,fructose metabolism	maltose	0	0.59	0.05	1.5	0.42	1.14	3.61	0.1635	0.0725	3.1415e-07	3.8504e-06	0.0668	0.0285	0.0328	0.0217	0.4675	0.0714	0.0003	0.0007	0.2817	0.1661	3.1972	3.6543	1.0118	0.4216	60	100	100	100	100	100	Carbohydrate	Sucrose, glucose,fructose metabolism	913	6363-53-7	2142.1	204.1	MALTOSE	C00208	HMDB00163	10991489
407	170	LC/MS neg	15910	Carbohydrate	Sucrose, glucose,fructose metabolism	maltotetraose	3	3.61	2.42	2.89	0.83	8.6	3.69	0.0013	0.0024	0.0121	0.003	0.0092	0.0086	0.65	0.2069	0.0001	0.0001	0.0019	0.0019	0.3527	1.2739	0.527	4.5297	1.2278	1.0192	20	100	100	100	100	100	Carbohydrate	Sucrose, glucose,fructose metabolism	100000275	34612-38-9	965	665.1		C02052	HMDB01296	446495
409	171	GC/MS	27723	Carbohydrate	Sucrose, glucose,fructose metabolism	maltotriose	5	0.57	0.33	0.78	0.31	4.9	3.42	0.7343	0.2288	0.0011	0.0004	0.9434	0.2187	0.0076	0.0095	5.6644e-05	5.6407e-05	8.6125e-05	0.0003	0.4627	0.2639	0.8043	3.9392	1.1522	0.3592	20	40	100	100	100	80	Carbohydrate	Sucrose, glucose,fructose metabolism	100000276	1109-28-0	2368.3	361.2	MALTOTRIOSE	C01835	HMDB01262	439586
1308	172	GC/MS	22160	Secondary metabolism	Benzenoids	mandelate	0	2.72	0.92	2.15	0.25	5.39	1.83	0.0317	0.022	0.7444	0.1078	0.0542	0.0261	0.0014	0.0053	0.0025	0.0009	0.1055	0.029	0.3365	0.9144	0.9942	5.3629	2.937	0.7231	100	100	100	100	100	100	Secondary metabolism	Benzenoids	100000710	90-64-2	1495	178.9		C01984	HMDB00703	1292
411	173	GC/MS	15335	Carbohydrate	Sucrose, glucose,fructose metabolism	mannitol	0	1.05	0.93	1.29	0.32	1.67	0.48	0.2486	0.1023	0.4745	0.0727	0.1852	0.0634	0.1756	0.0756	0.0262	0.0061	0.4308	0.0935	0.7786	0.8207	0.8862	1.4843	3.1185	1.0071	100	100	100	100	100	100	Carbohydrate	Sucrose, glucose,fructose metabolism	100000277	69-65-8	1839	319.1	MANNITOL	C00392	HMDB00765	6251
413	174	GC/MS	584	Carbohydrate	Sucrose, glucose,fructose metabolism	mannose	2.5	1.97	1.82	2.3	2.55	0.38	0.46	0.0952	0.0465	0.1256	0.0233	0.0285	0.0182	0.0017	0.0053	1.3806e-05	3.3064e-05	1.8517e-07	4.7635e-06	1.0202	2.0119	1.106	0.4235	0.9186	2.3451	100	100	100	100	100	100	Carbohydrate	Sucrose, glucose,fructose metabolism	803	3458-28-4	1753.5	204	L-mannose	C00159	HMDB00169	18950
415	175	GC/MS	1470	Carbohydrate	Sucrose, glucose,fructose metabolism	mannose-6-phosphate	0	1.78	0.98	1.62	0.67	0.95	0.71	0.0425	0.0274	0.9071	0.1294	0.0471	0.024	0.2762	0.1094	0.7142	0.1028	0.3603	0.0827	0.5714	1.0188	1.0392	0.9876	1.3864	0.9279	100	100	100	100	100	100	Carbohydrate	Sucrose, glucose,fructose metabolism	294	70442-25-0;104872-94-8	2035.9	387.2	MANNOSE-6P	C00275	HMDB01078	439198
513	176	LC/MS neg	1121	Lipids	Free fatty acid	margarate (17:0)	6	1.61	1.31	1.86	1.73	1.23	1.4	0.4139	0.1471	0.6923	0.1017	0.0059	0.0064	0.0147	0.0122	0.2578	0.0423	0.04	0.0136	0.7628	1.2285	0.9363	1.147	0.8207	1.4198	100	100	100	100	100	100	Lipids	Free fatty acid	891	506-12-7	5733	269.3			HMDB02259	10465
106	177	LC/MS pos	1302	Amino acid	Aspartate family (OAA derived)	methionine	0	0.94	60.12	2.02	1.27	41.4	0.41	0.6548	0.2097	1.4645e-06	8.1473e-06	0.0647	0.0282	0.3324	0.1266	0.002	0.0007	0.0643	0.0198	1.0503	0.986	0.0164	0.679	1.6757	2.1254	100	100	100	100	100	100	Amino acid	Aspartate family (OAA derived)	415	63-68-3	1252	150.1	MET	C00073	HMDB00696	6137
107	178	LC/MS pos	18374	Amino acid	Aspartate family (OAA derived)	methionine sulfoxide	0	0.36	3.61	1.02	1.66	2.24	0.37	4.7349e-06	5.4903e-05	9.0127e-05	7.4673e-05	0.8328	0.1996	0.1237	0.0584	0.0013	0.0005	0.0004	0.0008	2.4457	0.8883	0.2462	0.5507	1.506	2.5007	100	100	100	100	100	100	Amino acid	Aspartate family (OAA derived)	100000039	3226-65-1	729	166.1	L-Methionine-sulfoxides	C02989	HMDB02005	158980
827	179	GC/MS	37070	Cofactors, Prosthetic Groups, Electron Carriers	Oxidative phosphorylation	methylphosphate	1	6.8	5.92	4.41	4.67	2.85	3.47	0.0074	0.0083	9.2306e-05	7.4885e-05	0.0171	0.0132	0.0009	0.0043	0.0003	0.0001	0.0033	0.0024	0.4154	2.8248	0.4773	1.3611	0.3922	1.8322	100	100	100	100	100	100	Cofactors, Prosthetic Groups, Electron Carriers	Oxidative phosphorylation	100001805	7023-27-0	1221	241			HMDB61711	13130
1468	165	LC/MS pos	39581	Secondary metabolism	Phenylpropanoids	m-tyramine	0	0.89	0.09	0.59	0.31	4.45	23	0.8233	0.2446	0.1002	0.0191	0.291	0.0917	0.0733	0.0382	0.1172	0.0218	0.0042	0.0029	0.1164	0.1033	1.1592	5.1571	0.2242	0.0692	60	20	60	100	60	0	Secondary metabolism	Phenylpropanoids	100002797	588-05-6	1626.1	138.1			HMDB04989	11492
370	180	GC/MS	19934	Carbohydrate	Inositol metabolism	myo-inositol	0	2.59	1.12	2.48	0.77	1.17	0.84	0.0297	0.0219	0.4268	0.0662	0.0329	0.0201	0.4144	0.1453	0.5196	0.0786	0.5986	0.1219	0.4051	1.0507	0.9406	1.1036	1.3106	1.006	100	100	100	100	100	100	Carbohydrate	Inositol metabolism	363	87-89-8	1924.9	217	MYO-INOSITOL	C00137	HMDB00211	892
907	193	LC/MS pos	15650	Nucleotide	Purine metabolism	N1-methyladenosine	7.5	0.72	0.24	1.94	1.13	0.49	0.87	0.0767	0.0402	3.9551e-07	3.8504e-06	0.0429	0.0227	0.8021	0.2441	0.0001	8.7839e-05	0.0732	0.0214	0.6626	0.4758	1.9975	0.9797	1.1302	1.2823	80	100	100	100	100	100	Nucleotide	Purine metabolism	1242	15763-06-1	1356	282.1		C02494	HMDB03331	27476
908	194	LC/MS pos	31609	Nucleotide	Purine metabolism	N1-methylguanosine	0	0.75	0.28	1.42	1.26	0.7	1.66	0.378	0.1368	0.0002	0.0001	0.1385	0.0495	0.2312	0.0949	0.0078	0.0022	0.002	0.0019	0.7046	0.5254	1.8944	1.317	0.7935	0.9987	100	80	100	100	100	100	Nucleotide	Purine metabolism	100001122	2140-65-0	1850	298.1			HMDB01563	96373
910	195	LC/MS pos	35137	Nucleotide	Purine metabolism	N2,N2-dimethylguanosine	0	0.67	0.18	1.37	0.76	0.42	0.87	0.7397	0.2288	0.0001	7.9013e-05	0.1701	0.0588	0.0717	0.0379	1.4005e-05	3.3064e-05	0.2557	0.0618	0.6824	0.4562	2.5518	1.0656	1.2319	0.9338	100	80	100	100	100	100	Nucleotide	Purine metabolism	100001412	2140-67-2	2157	312.1			HMDB04824	92919
109	196	LC/MS pos	36752	Amino acid	Aspartate family (OAA derived)	N6-acetyllysine	5	0.63	0.38	0.93	0.57	1.86	1.92	0.3771	0.1368	2.9097e-06	1.2589e-05	0.7984	0.1921	0.0129	0.0122	0.0148	0.0039	0.0124	0.0059	0.7641	0.4837	1.2735	2.3732	1.2384	0.712	100	100	100	100	100	100	Amino acid	Aspartate family (OAA derived)	100001734	692-04-6	1134	189.1		C02727	HMDB00206	92832
110	181	LC/MS pos	1498	Amino acid	Aspartate family (OAA derived)	N-6-trimethyllysine	6	2.61	0.75	3.08	3.35	0.66	2.51	0.0003	0.0009	0.0013	0.0005	0.0003	0.001	0.0048	0.0085	0.0013	0.0005	0.0103	0.0052	0.4107	1.0723	1.4265	0.9466	0.3773	1.263	100	100	100	100	100	100	Amino acid	Aspartate family (OAA derived)	189	23284-33-5	650	189.2		C03793	HMDB01325	440120
111	182	LC/MS neg	1585	Amino acid	Aspartate family (OAA derived)	N-acetylalanine	0	0.8	0.47	1.72	1.09	0.85	0.92	0.6593	0.2097	0.0002	0.0001	0.0946	0.0369	0.9014	0.2636	0.1461	0.0266	0.5774	0.1184	0.6296	0.5009	1.0673	0.911	0.9941	1.0806	60	40	100	100	100	80	Amino acid	Aspartate family (OAA derived)	1110	97-69-8	882	130.1		C02847	HMDB00766	88064
337	183	GC/MS	15095	Carbohydrate	Amino sugar and nucleotide sugar	N-acetylglucosamine	1.5	0.04	0.09	0.12	0.33	0.03	0.04	0.0002	0.0006	0.0003	0.0002	0.0022	0.0032	0.0225	0.0168	0.0002	0.0001	0.0003	0.0007	6.9187	0.3055	3.3862	0.0995	2.5205	0.8218	100	100	100	100	100	100	Carbohydrate	Amino sugar and nucleotide sugar	100000281	7512-17-6	1903.3	245	N-acetyl-D-glucosamine	C00140	HMDB00215	24139
339	184	GC/MS	15107	Carbohydrate	Amino sugar and nucleotide sugar	N-acetylglucosamine 6-phosphate	0	1.06	0.27	2	0.68	0.61	0.82	0.1422	0.0646	0.0016	0.0005	0.0634	0.028	0.2901	0.1136	0.0999	0.0188	0.6619	0.1323	0.45	0.4757	1.7682	1.0786	1.3204	0.9019	40	100	100	100	100	100	Carbohydrate	Amino sugar and nucleotide sugar	1213	102029-88-9	2096.2	387.2	N-ACETYL-D-GLUCOSAMINE-6-P	C00357	HMDB02817	439219
364	185	LC/MS pos	21365	Carbohydrate	Amino sugar and nucleotide sugar	N-acetylglucosamine 6-sulfate	0	1.84	0.66	1.68	0.57	0.64	0.61	0.0651	0.0351	0.0288	0.0063	0.0846	0.0345	0.0508	0.0288	0.0237	0.0057	0.0803	0.0228	0.5512	1.0163	1.5497	0.9923	1.6208	0.9277	100	100	100	100	100	100	Carbohydrate	Amino sugar and nucleotide sugar	100000700	10357-00-3	849	302		C04132	HMDB00841	193456
169	186	LC/MS pos	33943	Amino acid	Glutamate family (alpha-ketoglutarate derived)	N-acetylglutamine	5	1	0.32	2.97	1.66	3.99	7.03			0.0009	0.0004	0.0218	0.0158	0.2046	0.0858	3.6579e-05	4.6534e-05	0.0002	0.0007	0.3159	0.3159	0.9986	3.9871	0.5675	0.9397	0	0	100	100	80	80	Amino acid	Glutamate family (alpha-ketoglutarate derived)	100001253	2490-97-3	1204	189.1		C02716	HMDB06029	182230
16	187	GC/MS	27710	Amino acid	Serine family (phosphoglycerate derived)	N-acetylglycine	2	1.49	0.93	2.38	1.44	1.54	1.48	0.122	0.057	0.5347	0.081	0.027	0.0175	0.0304	0.0208	0.003	0.001	0.0236	0.0092	0.6186	0.9194	0.9855	1.5185	1.0274	1.4753	100	100	100	100	100	100	Amino acid	Serine family (phosphoglycerate derived)	100001006	543-24-8	1396.4	143.9			HMDB00532	10972
115	188	LC/MS neg	1589	Amino acid	Aspartate family (OAA derived)	N-acetylmethionine	5	1.43	0.59	2.61	0.93	2.93	2.52	0.1409	0.0643	0.009	0.0024	0.0338	0.0204	0.5962	0.1921	0.0003	0.0001	0.0001	0.0004	0.4119	0.5873	0.9945	2.9139	1.1572	1.0762	100	100	100	100	100	100	Amino acid	Aspartate family (OAA derived)	1083	65-82-7	1805	190.1		C02712	HMDB11745	448580
52	189	LC/MS pos	33950	Amino acid	Aromatic amino acid metabolism (PEP derived)	N-acetylphenylalanine	0	1.05	2.4	1.59	1.71	2.03	0.95	0.7654	0.2349	0.0064	0.0018	0.1039	0.0397	0.0911	0.0446	0.1866	0.0324	0.9291	0.1738	0.8498	0.891	0.371	0.7516	0.7899	1.3497	100	100	0	40	60	100	Amino acid	Aromatic amino acid metabolism (PEP derived)	100001256	2018-61-3	3563	208.1		C03519	HMDB00512	74839
172	190	LC/MS pos	34387	Amino acid	Glutamate family (alpha-ketoglutarate derived)	N-acetylproline	5	1.4	0.54	1	0.98	2.28	5.77	0.0766	0.0402	0.0118	0.0029			0.3739	0.1366	0.024	0.0057	0.0018	0.0018	0.3973	0.5568	1.0244	2.3358	0.4047	0.3973	0	60	100	100	40	0	Amino acid	Glutamate family (alpha-ketoglutarate derived)	100001334	1074-79-9	2184	158.1				322640
116	191	LC/MS neg	33939	Amino acid	Aspartate family (OAA derived)	N-acetylthreonine	7	2.73	2.06	1.39	1.56	0.89	1.32	0.0138	0.0121	0.0097	0.0025	0.5841	0.1501	0.4409	0.1534	0.548	0.082	0.5261	0.11	0.7105	1.9385	0.9426	0.8372	0.6331	0.9881	100	100	100	80	60	80	Amino acid	Aspartate family (OAA derived)	100001274	17093-74-2	846	160.1		C01118		152204
193	192	GC/MS	43249	Amino acid	Glutamate family (alpha-ketoglutarate derived)	N-delta-acetylornithine*	3	3.82	2.06	1.37	0.28	9.89	3.74	0.0166	0.0139	0.037	0.0077	0.4121	0.1147	0.0329	0.0217	0.0005	0.0002	0.0113	0.0054	0.2889	1.1036	0.5346	5.2875	1.4119	0.3947	60	100	100	100	100	100	Amino acid	Glutamate family (alpha-ketoglutarate derived)	100004523		1776.4	112				9920500
802	197	LC/MS pos	594	Cofactors, Prosthetic Groups, Electron Carriers	Nicotinate and nicotinamide metabolism	nicotinamide	3	2.2	1.9	1.37	0.86	2.46	1.78	0.0298	0.0219	0.0087	0.0023	0.3189	0.0986	0.4893	0.1657	0.0012	0.0005	0.023	0.0092	0.7121	1.5634	0.8216	2.0202	1.1352	0.975	100	100	100	100	100	100	Cofactors, Prosthetic Groups, Electron Carriers	Nicotinate and nicotinamide metabolism	432	98-92-0	1267	123.1	NIACINAMIDE	C00153	HMDB01406	936
803	198	LC/MS pos	5278	Cofactors, Prosthetic Groups, Electron Carriers	Nicotinate and nicotinamide metabolism	nicotinamide adenine dinucleotide (NAD+)	1	8.27	5.38	9.35	2.56	4.15	1.74	0.0036	0.005	0.0015	0.0005	0.0025	0.0034	0.0064	0.009	0.0018	0.0007	0.0397	0.0136	0.1961	1.6211	0.3012	1.2494	0.7165	1.8339	100	100	100	100	100	100	Cofactors, Prosthetic Groups, Electron Carriers	Nicotinate and nicotinamide metabolism	1310	53-84-9	1370	664	NAD	C00003	HMDB00902	5893
804	199	LC/MS pos	32380	Cofactors, Prosthetic Groups, Electron Carriers	Nicotinate and nicotinamide metabolism	nicotinamide adenine dinucleotide phosphate (NADP+)	5	1.07	0.6	3.98	1.92	4.3	3.72	0.4386	0.1531	0.1256	0.0233	0.0385	0.0216	0.4035	0.1434	1.3942e-05	3.3064e-05	0.0117	0.0056	0.4908	0.5274	0.8815	3.7927	1.0201	1.9553	20	100	100	100	100	100	Cofactors, Prosthetic Groups, Electron Carriers	Nicotinate and nicotinamide metabolism	429	53-59-8 ;1184-16-3;24292-60-2	1330	743.9	NADP	C00006	HMDB00217	5886
807	200	LC/MS pos	22152	Cofactors, Prosthetic Groups, Electron Carriers	Nicotinate and nicotinamide metabolism	nicotinamide ribonucleotide (NMN)	3	1.83	1.46	1.41	1.03	2.4	2.19	0.0002	0.0006	0.0038	0.0011	0.0669	0.0285	0.9677	0.2769	3.4849e-05	4.6534e-05	2.5734e-05	0.0002	0.6576	1.2014	0.8229	1.9743	0.9024	0.9299	20	100	100	100	100	100	Cofactors, Prosthetic Groups, Electron Carriers	Nicotinate and nicotinamide metabolism	1312	1094-61-7	886	335.1	NICOTINAMIDE_NUCLEOTIDE	C00455	HMDB00229	14180
810	201	GC/MS	1504	Cofactors, Prosthetic Groups, Electron Carriers	Nicotinate and nicotinamide metabolism	nicotinate	2	1.85	0.8	6.5	2.02	2.68	1.92	0.0598	0.0333	0.0571	0.0115	0.0023	0.0033	0.0373	0.0233	0.0008	0.0004	0.0098	0.0052	0.3872	0.7164	0.8917	2.3901	1.2456	2.5176	100	100	100	100	100	100	Cofactors, Prosthetic Groups, Electron Carriers	Nicotinate and nicotinamide metabolism	567	59-67-6	1334.1	180	NIACINE	C00253	HMDB01488	938
812	202	LC/MS pos	33471	Cofactors, Prosthetic Groups, Electron Carriers	Nicotinate and nicotinamide metabolism	nicotinate ribonucleoside*	1	5.36	7.8	13.75	2.19	13.67	1.49	0.0072	0.0083	9.207e-06	1.8867e-05	0.0008	0.0017	0.015	0.0122	1.3847e-07	5.2399e-06	0.0595	0.0186	0.1927	1.0326	0.1323	1.8092	1.2115	2.6494	100	100	100	100	100	100	Cofactors, Prosthetic Groups, Electron Carriers	Nicotinate and nicotinamide metabolism	100001316	2625-49-2	1105	256	NICOTINAMIDE_RIBOSE	C05841	HMDB06809	161234
118	203	LC/MS pos	31539	Amino acid	Aspartate family (OAA derived)	O-acetylhomoserine	7	3.7	19.78	2.42	0.58	13.93	0.63	0.0205	0.016	0.0001	7.8263e-05	0.0406	0.0222	0.0279	0.0197	6.2923e-05	6.1053e-05	0.0982	0.0273	0.3736	1.3824	0.0699	0.974	1.5481	0.9029	100	100	80	100	100	100	Amino acid	Aspartate family (OAA derived)	100001129	7540-67-2	990	162	CPD-667	C01077		439389
19	204	GC/MS	15947	Amino acid	Serine family (phosphoglycerate derived)	O-acetylserine	0	6.34	0.16	1.89	1.6	0.63	21.53	0.0004	0.0012	6.485e-05	5.9774e-05	0.1404	0.0499	0.2693	0.1083	0.0898	0.0175	5.1556e-05	0.0003	0.0951	0.603	3.84	2.4182	0.1123	0.1798	20	100	100	100	20	80	Amino acid	Serine family (phosphoglycerate derived)	100000286	66638-22-0	1423	174	ACETYLSERINE	C00979	HMDB03011	99478
522	205	GC/MS	1359	Lipids	Free fatty acid	oleate (18:1n9)	6	3.04	0.37	2.15	2.18	0.2	1.65	0.001	0.002	0.0001	9.2457e-05	0.0115	0.0097	0.0091	0.0101	0.0002	0.0001	0.0675	0.0204	0.5571	1.6912	4.5289	0.9066	0.5502	1.2002	100	100	100	100	100	100	Lipids	Free fatty acid	442	112-80-1	1984.4	339.2	OLEATE-CPD	C00712	HMDB00207	445639
268	206	LC/MS pos	34592	Amino acid	Glutathione metabolism	ophthalmate	0	1.24	1.34	1.41	1.02	1.33	0.88	0.2889	0.1164	0.0779	0.0152	0.1296	0.0469	0.85	0.2514	0.0294	0.0067	0.3741	0.0848	0.8881	1.0972	0.8177	1.0839	1.231	1.2504	100	100	100	100	100	100	Amino acid	Glutathione metabolism	100001311	495-27-2	1457	290.1			HMDB05765	7018721
173	207	GC/MS	1493	Amino acid	Glutamate family (alpha-ketoglutarate derived)	ornithine	0	2.24	0.25	3.18	0.95	0.72	1.88	0.046	0.0281	1.4612e-05	2.3709e-05	0.0229	0.0159	0.6602	0.2084	0.0033	0.0011	0.0007	0.0012	0.297	0.6643	2.6086	1.8717	0.9977	0.9435	100	100	100	100	100	100	Amino acid	Glutamate family (alpha-ketoglutarate derived)	444	3184-13-2	1763.8	142	L-ORNITHINE	C00077	HMDB03374	6262
314	208	GC/MS	41891	Carbohydrate	Photorespiration	oxalate (ethanedioate)	7.5	0.56	0.49	1.03	1.8	0.65	1.29	0.0117	0.011	4.7377e-05	5.1194e-05	0.9337	0.2181	0.0166	0.0133	0.0087	0.0024	0.1275	0.0342	1.2921	0.7212	1.4591	0.9465	0.7357	1.3248	100	100	100	100	100	100	Carbohydrate	Photorespiration	100000841	144-62-7	1175.1	219	OXALATE	C00209	HMDB02329	971
422	209	GC/MS	37469	Carbohydrate	Sucrose, glucose,fructose metabolism	palatinitol	0	2.9	0.22	3.37	1.56	1.03	6.37	0.0269	0.0205	6.71e-05	5.9774e-05	0.0412	0.0224	0.4089	0.1441	0.6602	0.0968	0.0092	0.0049	0.2541	0.7373	3.3901	3.5082	0.5507	0.8574	80	100	100	100	80	100	Carbohydrate	Sucrose, glucose,fructose metabolism	100001818	64519-82-0	2233	204				3034828
524	210	LC/MS neg	1336	Lipids	Free fatty acid	palmitate (16:0)	6	1.14	1.53	1.41	1.24	1.19	0.79	0.8252	0.2446	0.2054	0.0354	0.0054	0.0061	0.0569	0.0318	0.1358	0.0248	0.0512	0.0168	1.0495	1.2015	0.7867	0.9374	1.1924	1.4751	100	100	100	100	100	100	Lipids	Free fatty acid	424	57-10-3	5619	255.3	PALMITATE	C00249	HMDB00220	985
525	211	LC/MS neg	33447	Lipids	Free fatty acid	palmitoleate (16:1n7)	0	0.98	0.81	2.35	1.28	1.41	0.93	0.7915	0.2402	0.3418	0.0548	0.0023	0.0033	0.1862	0.0794	0.0392	0.0085	0.9764	0.1807	0.6891	0.6772	0.8353	1.1758	1.2616	1.6205	100	100	100	100	100	100	Lipids	Free fatty acid	452	373-49-9	5477	253.3	CPD-9245	C08362	HMDB03229	445638
797	212	LC/MS pos	1508	Cofactors, Prosthetic Groups, Electron Carriers	CoA metabolism	pantothenate	2.5	1.73	0.54	3.98	2.37	0.33	0.63	0.0118	0.011	0.0113	0.0028	0.0001	0.0006	0.0029	0.0064	0.0019	0.0007	0.0732	0.0214	0.5601	0.969	1.79	0.5935	0.9415	2.2312	100	100	100	100	100	100	Cofactors, Prosthetic Groups, Electron Carriers	CoA metabolism	1024	137-08-6	2218	220.1	PANTOTHENATE	C00864	HMDB00210	6613
528	213	LC/MS neg	1361	Lipids	Free fatty acid	pentadecanoate (15:0)	0	0.95	1.34	1.18	1.09	0.96	0.63	0.5693	0.1895	0.5978	0.0895	0.3617	0.1077	0.6631	0.2085	0.9895	0.1372	0.002	0.0019	1.0603	1.0095	0.7528	0.7205	1.1471	1.2496	100	100	100	100	100	100	Lipids	Free fatty acid	980	1002-84-2;10002-84-2	5522	241.3		C16537	HMDB00826	13849
85	214	LC/MS pos	38763	Amino acid	Aromatic amino acid metabolism (PEP derived)	phenethylamine (isobar with 1-phenylethanamine)	0	5.19	0.16	1.25	0.55	0.49	6.89	0.0157	0.0133	1.3878e-05	2.3709e-05	0.5256	0.139	0.0906	0.0446	0.0053	0.0016	0.014	0.0064	0.2008	1.0418	6.4492	3.1559	0.4581	0.25	100	100	100	100	100	100	Amino acid	Aromatic amino acid metabolism (PEP derived)	100002982		2114.7	122.1	PHENYLETHYLAMINE	C02455	HMDB02017	7408
59	215	LC/MS neg	15958	Amino acid	Aromatic amino acid metabolism (PEP derived)	phenylacetate	0	1.3	2.72	0.75	0.15	3.49	0.33	0.1831	0.0795	0.0009	0.0004	0.9039	0.2133	0.0018	0.0053	0.0011	0.0004	0.033	0.0117	0.6234	0.813	0.2989	1.0437	3.1872	0.467	20	100	0	100	100	60	Amino acid	Aromatic amino acid metabolism (PEP derived)	100000011	103-82-2	2127	135.1		C07086	HMDB00209	999
61	216	LC/MS pos	64	Amino acid	Aromatic amino acid metabolism (PEP derived)	phenylalanine	0	0.74	46.62	1.63	1.43	37.09	0.52	0.3298	0.1264	2.0512e-07	3.8504e-06	0.086	0.0348	0.1619	0.0705	0.0015	0.0006	0.1093	0.0299	1.3038	0.9651	0.0207	0.7677	1.4856	2.1232	100	100	100	100	100	100	Amino acid	Aromatic amino acid metabolism (PEP derived)	460	63-91-2	2056	166.1	PHE	C00079	HMDB00159	6140
1135	217	LC/MS pos	41370	Peptide	Dipeptide	phenylalanylglycine	3	1.57	2.41	0.85	1.54	2.49	2.94	0.0797	0.0406	0.0012	0.0005	0.5915	0.1513	0.0927	0.0451	0.0005	0.0002	0.0019	0.0019	1.1333	1.781	0.7382	1.8393	0.6246	0.9603	100	100	100	100	80	100	Peptide	Dipeptide	100003588	721-90-4	2120.1	223.1				98207
62	218	LC/MS neg	22130	Amino acid	Aromatic amino acid metabolism (PEP derived)	phenyllactate (PLA)	5	0.98	1.19	1	0.39	7.54	2.43	0.7087	0.2218	0.1455	0.0261	0.7809	0.1886	0.0089	0.0101	4.162e-06	2.0489e-05	0.0063	0.0038	0.6842	0.6684	0.5613	4.2334	1.7402	0.6827	20	100	40	100	100	100	Amino acid	Aromatic amino acid metabolism (PEP derived)	100000774	828-01-3	2237	165.1		C05607	HMDB00779	3848
63	219	LC/MS neg	566	Amino acid	Aromatic amino acid metabolism (PEP derived)	phenylpyruvate	0	0.19	1.09	0.19	0.07	1	0.06	0.3929	0.141	0.3739	0.0587	0.3896	0.1098	0.0099	0.0104			0.0093	0.0049	3.5416	0.664	0.6081	0.6081	9.562	0.6584	40	40	0	0	100	40	Amino acid	Aromatic amino acid metabolism (PEP derived)	241	156-06-9	2534	163.1	PHENYL-PYRUVATE	C00166	HMDB00205	997
828	220	GC/MS	11438	Cofactors, Prosthetic Groups, Electron Carriers	Oxidative phosphorylation	phosphate	0	1.16	0.76	1.33	1.05	0.96	1.14	0.321	0.1237	0.001	0.0004	0.1506	0.0532	0.4483	0.1552	0.2437	0.0406	0.0479	0.0158	0.7562	0.8743	1.1507	1.1033	0.964	1.0078	100	100	100	100	100	100	Cofactors, Prosthetic Groups, Electron Carriers	Oxidative phosphorylation	461	7664-38-2	1307.7	298.9	Pi	C00009	HMDB01429	1061
288	221	GC/MS	597	Carbohydrate	Glycolysis	phosphoenolpyruvate (PEP)	6	2.03	0.7	4.09	2.58	1.21	2.22	0.0125	0.0114	0.1799	0.0316	5.557e-05	0.0003	0.0071	0.0093	0.2561	0.0423	0.0143	0.0064	0.394	0.8008	1.1393	1.384	0.6238	1.6109	20	100	100	100	100	100	Carbohydrate	Glycolysis	463	10526-80-4	1595.4	369	PHOSPHO-ENOL-PYRUVATE	C00074	HMDB00263	1005
711	222	LC/MS pos	1510	Lipids	Sphingolipid	phytosphingosine	6	0.7	2.59	2.73	7.47	0.44	0.33	0.2009	0.0862	0.0482	0.0098	0.0831	0.0341	0.0087	0.0101	0.1483	0.0269	0.4011	0.0893	1.8624	1.3068	0.5054	0.2248	0.6796	5.0756	100	100	100	100	80	100	Lipids	Sphingolipid	469	554-62-1	5189	318.4	PHYTOSPINGOSINE	C12144	HMDB04610	122121
119	223	LC/MS pos	1444	Amino acid	Aspartate family (OAA derived)	pipecolate	0	0.03	0.15	0.16	0.07	4.56	0.47	0.7397	0.2288	0.0002	0.0001	0.5563	0.1465	0.0017	0.0053	2.6749e-05	4.1641e-05	0.0162	0.0069	3.7997	0.1301	0.8408	3.8345	8.2302	0.5999	20	100	100	100	100	100	Amino acid	Aspartate family (OAA derived)	1025	4043-87-2	1120	130.1		C00408	HMDB00070	849
250	224	LC/MS pos	35432	Amino acid	Branched Chain Amino Acids (pyruvate derived)	pivaloylcarnitine	0	2.36	0.47	2.01	1.43	0.74	2.66	0.0011	0.0021	0.0009	0.0004	0.0078	0.0076	0.1375	0.0616	0.1095	0.0205	0.0028	0.0023	0.3996	0.9429	2.0226	1.4939	0.5621	0.8012	40	100	100	100	80	100	Amino acid	Branched Chain Amino Acids (pyruvate derived)	100001589		2370	246.2			HDMB41993	126894
1223	225	LC/MS pos	35127	Peptide	Dipeptide	pro-hydroxy-pro	5	0.82	0.65	0.76	1.79	2.2	6.59	0.9741	0.2763	0.01	0.0026	0.8774	0.2084	0.0024	0.0059	1.9902e-05	3.8302e-05	3.803e-06	5.277e-05	1.01	0.8292	1.2756	2.8069	0.4262	0.7646	100	100	100	100	20	100	Peptide	Dipeptide	100001167	18684-24-7	960	229.2			HMDB06695	11673055
174	226	LC/MS pos	1898	Amino acid	Glutamate family (alpha-ketoglutarate derived)	proline	0	1.13	0.36	2.02	1.14	0.72	1.28	0.438	0.1531	0.0003	0.0002	0.0231	0.0159	0.5027	0.1695	0.0007	0.0003	0.003	0.0024	0.5265	0.5974	1.6581	1.1939	0.9323	1.0631	100	100	100	100	100	100	Amino acid	Glutamate family (alpha-ketoglutarate derived)	480	147-85-3	796	116.1	PRO	C00148	HMDB00162	145742
245	227	LC/MS pos	32452	Amino acid	Branched Chain Amino Acids (pyruvate derived)	propionylcarnitine	1	2.64	3.91	5.24	2.05	9.73	2.58	0.0014	0.0025	0.0029	0.0009	0.0005	0.0012	0.036	0.0231	0.0001	9.2254e-05	0.0023	0.0021	0.4302	1.1376	0.2909	2.8317	1.0971	2.2535	100	100	100	100	100	100	Amino acid	Branched Chain Amino Acids (pyruvate derived)	100001162	17298-37-2	1589	218.2		C03017	HMDB00824	107738
953	228	LC/MS pos	33442	Nucleotide	Pyrimidine metabolism	pseudouridine	0	1.29	0.32	1.87	1.28	0.48	1.35	0.1198	0.0566	2.3057e-06	1.1223e-05	0.0068	0.0071	0.072	0.0379	2.7511e-05	4.1641e-05	0.007	0.0041	0.5968	0.7714	2.4361	1.1737	0.8675	1.1141	100	100	100	100	100	100	Nucleotide	Pyrimidine metabolism	821	1445-07-4	1180	245		C02067	HMDB00767	15047
175	229	LC/MS pos	32672	Amino acid	Glutamate family (alpha-ketoglutarate derived)	pyroglutamine*	1	2.35	2.25	3.69	2.46	2.1	1.47	0.0008	0.0019	0.0002	0.0001	3.8709e-05	0.0003	0.0052	0.0086	0.0002	0.0001	0.0829	0.0234	0.5168	1.217	0.5413	1.1386	0.7734	1.9063	80	100	80	100	100	100	Amino acid	Glutamate family (alpha-ketoglutarate derived)	100001540	2353-44-8	764	129.2				134508
290	230	GC/MS	599	Carbohydrate	Glycolysis	pyruvate	0	0.73	0.9	0.95	0.71	0.72	0.43	0.538	0.1822	0.6674	0.0988	0.31	0.0968	0.2183	0.091	0.1579	0.0282	0.0113	0.0054	1.2918	0.9412	1.0457	0.748	1.7306	1.2269	100	100	100	100	100	100	Carbohydrate	Glycolysis	823	127-17-3	1130.6	217	PYRUVATE	C00022	HMDB00243	1060
342	231	GC/MS	15772	Carbohydrate	Amino sugar and nucleotide sugar	ribitol	6	3.95	0.27	7.14	2.7	0.38	2.11	0.014	0.0121	0.0046	0.0013	0.0045	0.0054	0.0027	0.0063	0.0007	0.0003	0.0009	0.0012	0.1915	0.7571	2.8147	1.0686	0.5055	1.3669	40	100	100	100	100	100	Carbohydrate	Amino sugar and nucleotide sugar	100000406	488-81-3	1692.4	217		C00474	HMDB00508	6912
834	232	LC/MS pos	1827	Cofactors, Prosthetic Groups, Electron Carriers	Riboflavin and FAD metabolism	riboflavin (Vitamin B2)	1	3.99	2.88	2.41	2.07	2.24	2.67	0.0007	0.0016	0.0011	0.0004	0.0094	0.0086	0.0094	0.0103	4.3316e-06	2.0489e-05	8.6906e-05	0.0003	0.5582	2.2268	0.7745	1.7352	0.6498	1.3447	100	100	100	100	100	100	Cofactors, Prosthetic Groups, Electron Carriers	Riboflavin and FAD metabolism	500	83-88-5	3111	377.2	RIBOFLAVIN	C00255	HMDB00244	493570
344	233	GC/MS	12080	Carbohydrate	Amino sugar and nucleotide sugar	ribose	6	1.35	0.7	2.38	1.43	0.99	1.14	0.1884	0.0813	0.0479	0.0098	0.045	0.0234	0.044	0.0257	0.8937	0.1257	0.2212	0.055	0.5496	0.7399	1.0601	1.0462	0.9139	1.3097	100	100	100	100	100	100	Carbohydrate	Amino sugar and nucleotide sugar	914	50-69-1	1639.2	204	RIBOSE	C00121	HMDB00283	5779
308	234	GC/MS	561	Carbohydrate	Calvin cycle and pentose phosphate	ribose 5-phosphate	0	1.88	0.75	6.18	1.63	2.37	1.56	0.0535	0.0305	0.0746	0.0147	0.0102	0.0089	0.3644	0.1349	0.0174	0.0046	0.1491	0.0396	0.375	0.7032	0.9372	2.2218	1.4217	2.3188	80	100	100	100	100	100	Carbohydrate	Calvin cycle and pentose phosphate	19	18265-46-8;108321-05-7	1928.4	315.1	RIBOSE-5P	C00117	HMDB01548
346	235	GC/MS	35855	Carbohydrate	Amino sugar and nucleotide sugar	ribulose	0	2.45	1.31	2.91	1.07	1.15	0.78	0.0436	0.0274	0.4224	0.0658	0.0254	0.0168	0.7083	0.2201	0.2412	0.0404	0.0739	0.0214	0.4412	1.079	0.824	0.9436	1.2035	1.2854	100	100	100	100	100	100	Carbohydrate	Amino sugar and nucleotide sugar	100000147	488-84-6	1662	306.1	Ribuloses	C00309	HMDB00621	151261
334	236	GC/MS	37288	Carbohydrate	Amino sugar and nucleotide sugar	ribulose/xylulose 5-phosphate	5	1.33	0.68	5.3	1.61	3.16	1.88	0.0786	0.0406	0.0367	0.0077	0.014	0.0113	0.5317	0.1741	0.0002	0.0001	0.005	0.0032	0.413	0.5509	0.8063	2.5505	1.3561	2.1876	60	100	100	100	100	100	Carbohydrate	Amino sugar and nucleotide sugar	100002179		1935	357.2	RIBULOSE-5P	C00199
122	239	LC/MS pos	1495	Amino acid	Aspartate family (OAA derived)	saccharopine	6	6.22	0.24	6.67	2.98	0.21	2.44	9.3783e-05	0.0005	0.0002	0.0001	0.0003	0.0009	0.0054	0.0086	1.381e-05	3.3064e-05	0.0085	0.0047	0.2076	1.2919	5.4228	1.1335	0.4649	1.3852	100	100	100	100	100	100	Amino acid	Aspartate family (OAA derived)	392	997-68-2	695	277.1	SACCHAROPINE	C00449	HMDB00279	160556
123	237	LC/MS neg	15948	Amino acid	Aspartate family (OAA derived)	S-adenosylhomocysteine (SAH)	2	2.43	0.36	7.98	2.66	1.78	3.96	0.0061	0.0073	0.0017	0.0006	0.005	0.0059	0.0693	0.0373	0.0269	0.0062	0.0068	0.004	0.1794	0.4367	1.1988	2.1286	0.5379	1.432	20	100	100	100	100	100	Amino acid	Aspartate family (OAA derived)	197	979-92-0	1821	383.1	ADENOSYL-HOMO-CYS	C00021	HMDB00939	439155
124	238	LC/MS pos	15915	Amino acid	Aspartate family (OAA derived)	S-adenosylmethionine (SAM)	7	2.19	1.2	4.15	0.74	2.23	0.73	0.0468	0.0281	0.0969	0.0186	0.0142	0.0114	0.1616	0.0705	0.0009	0.0004	0.0427	0.0143	0.3754	0.823	0.6845	1.5263	2.1032	1.5585	100	100	100	100	100	100	Amino acid	Aspartate family (OAA derived)	1263	24346-00-7;86867-01-8;86867-0108	676	399.1	S-ADENOSYLMETHIONINE	C00019	HMDB01185	34755
778	240	LC/MS neg	32398	Lipids	Fatty acid, Dicarboxylate	sebacate (decanedioate)	0	1.23	0.91	1.4	0.33	1.23	0.39	0.0633	0.0348	0.7446	0.1078	0.0561	0.0262	0.0289	0.0202	0.2415	0.0404	0.0582	0.0183	0.7635	0.9392	1.0344	1.2696	3.2149	1.0709	100	100	100	100	100	100	Lipids	Fatty acid, Dicarboxylate	100001211	111-20-6	1778	201.2		C08277	HMDB00792	5192
311	241	GC/MS	35649	Carbohydrate	Calvin cycle and pentose phosphate	sedoheptulose-7-phosphate	0	0.68	0.64	1.99	0.85	2.11	0.96	0.9738	0.2763	0.1332	0.0245	0.1087	0.0409	0.352	0.131	0.0135	0.0037	0.6089	0.1229	0.545	0.3728	0.5805	1.2252	1.2746	1.0872	20	100	100	100	100	100	Carbohydrate	Calvin cycle and pentose phosphate	100001628	2646-35-7	2070	691.35	D-SEDOHEPTULOSE-7-P	C05382	HMDB01068	616
20	242	GC/MS	1648	Amino acid	Serine family (phosphoglycerate derived)	serine	6	1.25	0.48	2.36	1.27	1.14	1.59	0.2286	0.0945	0.0005	0.0002	0.0294	0.0187	0.0504	0.0288	0.1492	0.0269	0.0005	0.0008	0.4633	0.5798	1.1986	1.3633	0.8581	1.0934	100	100	100	100	100	100	Amino acid	Serine family (phosphoglycerate derived)	503	56-45-1	1389.1	204	SER	C00065	HMDB00187	5951
426	243	GC/MS	15053	Carbohydrate	Sucrose, glucose,fructose metabolism	sorbitol	0	1.8	0.1	2.07	0.89	0.2	1.49	0.0511	0.03	0.0003	0.0001	0.0417	0.0224	0.9216	0.2685	0.0003	0.0002	0.1597	0.0419	0.3704	0.6652	6.3613	1.2898	0.8639	0.766	100	100	100	100	100	100	Carbohydrate	Sucrose, glucose,fructose metabolism	506	6706-59-8	1843	319.1	SORBITOL	C00794	HMDB00247	5780
257	244	LC/MS pos	485	Amino acid	Amines and polyamines	spermidine	7	1.59	3.15	0.68	0.36	0.93	0.25	0.0895	0.0442	8.4335e-08	3.2841e-06	0.7483	0.1828	0.0131	0.0122	0.347	0.0549	0.0051	0.0033	1.7441	2.7712	0.8807	0.8233	3.3357	1.187	100	100	100	100	100	100	Amino acid	Amines and polyamines	50	124-20-9	533	146.2	SPERMIDINE	C00315	HMDB01257	1102
303	245	GC/MS	1437	Carbohydrate	TCA cycle	succinate	0	1.52	0.7	0.94	0.47	1.4	1.51	0.1124	0.0535	0.034	0.0073	0.575	0.1496	0.0268	0.0191	0.03	0.0068	0.0793	0.0227	0.5579	0.8473	1.2039	1.682	1.1113	0.5223	100	100	100	100	100	100	Carbohydrate	TCA cycle	252	110-15-6	1348	247	SUC	C00042	HMDB00254	1110
347	246	GC/MS	35854	Carbohydrate	Amino sugar and nucleotide sugar	threitol	6	2.23	0.49	2.37	1.28	0.66	1.62	0.0413	0.0272	5.3197e-05	5.2208e-05	0.0355	0.0204	0.0615	0.0341	0.0005	0.0002	0.0048	0.0032	0.4037	0.9001	1.8383	1.2103	0.7458	0.9557	100	100	100	100	100	100	Carbohydrate	Amino sugar and nucleotide sugar	100001419	2418-52-2	1513	217.1	CPD-6995	C16884	HMDB04136	169019
846	247	GC/MS	27738	Cofactors, Prosthetic Groups, Electron Carriers	Ascorbate metabolism	threonate	7.5	0.45	0.57	1.19	0.95	1.66	1.05	0.0173	0.0141	0.0023	0.0008	0.4694	0.1277	0.6572	0.2083	0.0047	0.0015	0.751	0.1475	1.0126	0.4567	0.802	1.3289	1.2678	1.2016	100	100	100	100	100	100	Cofactors, Prosthetic Groups, Electron Carriers	Ascorbate metabolism	100001022	70753-61-6	1560.7	292.1	L-THREONATE	C01620	HMDB00943	151152
125	248	LC/MS pos	1284	Amino acid	Aspartate family (OAA derived)	threonine	0	1.24	0.63	1.38	0.92	0.8	1.05	0.2208	0.093	6.085e-05	5.7794e-05	0.1145	0.0423	0.2285	0.0943	0.0039	0.0013	0.4599	0.099	0.7031	0.8708	1.3849	1.1095	1.0568	0.9736	100	100	100	100	100	100	Amino acid	Aspartate family (OAA derived)	564	72-19-5	713	120.1	THR	C00188	HMDB00167	6288
954	249	LC/MS neg	39539	Nucleotide	Pyrimidine metabolism	thymidine	4.5	0.2	0.1	0.43	0.47	0.31	0.7	0.0003	0.0009	0.0003	0.0002	0.0104	0.009	0.0293	0.0202	8.9178e-06	3.0678e-05	0.2081	0.0521	1.5215	0.3087	3.1293	0.9711	1.3793	0.6525	100	100	100	100	100	100	Nucleotide	Pyrimidine metabolism	872	50-89-5	1935	284.8	THYMIDINE	C00214	HMDB00273	5789
956	250	GC/MS	604	Nucleotide	Pyrimidine metabolism	thymine	6	1.32	0.42	1.93	1.45	0.62	1.48	0.3119	0.1223	0.0058	0.0016	0.0038	0.0048	0.0446	0.0258	0.0006	0.0003	0.0192	0.008	0.5954	0.7865	1.8861	1.1719	0.7921	1.1465	100	100	100	100	100	100	Nucleotide	Pyrimidine metabolism	882	65-71-4	1429.1	255	THYMINE	C00178	HMDB00262	1135
209	251	LC/MS pos	35428	Amino acid	Branched Chain Amino Acids (OAA derived)	tiglyl carnitine	3	3.94	1.6	3.98	1.1	3.89	2.64	0.0009	0.0019	0.0015	0.0005	0.0004	0.0012	0.4414	0.1534	0.0002	0.0001	0.0089	0.0048	0.2951	1.1621	0.7245	2.8147	1.0648	1.1756	100	100	100	100	100	100	Amino acid	Branched Chain Amino Acids (OAA derived)	100001597	64191-86-2	2317	244.1			HMDB02366	22833596
179	252	GC/MS	1366	Amino acid	Glutamate family (alpha-ketoglutarate derived)	trans-4-hydroxyproline	0	2.76	1.1	1.77	1.05	1.3	1.95	0.0047	0.0059	0.6233	0.0926	0.0688	0.029	0.9641	0.2768	0.2161	0.0368	0.0033	0.0024	0.5309	1.4664	1.3386	1.7458	0.8943	0.942	100	100	100	100	100	100	Amino acid	Glutamate family (alpha-ketoglutarate derived)	1001	51-35-4	1537	140	Protein-hydroxyprolines	C01157	HMDB00725	5810
432	253	GC/MS	15573	Carbohydrate	Sucrose, glucose,fructose metabolism	trehalose	0	0.07	0.04	0.04	0.01	0.23	0.14	0.5821	0.1905	0.0034	0.001	0.6844	0.1691	0.007	0.0093	0.0037	0.0012	0.2548	0.0618	4.0178	0.2802	6.4135	1.5055	10.59	0.148	80	100	100	100	100	100	Carbohydrate	Sucrose, glucose,fructose metabolism	915	6138-23-4	2174.9	361.2	TREHALOSE	C01083	HMDB00975	7427
433	254	GC/MS	15802	Carbohydrate	Sucrose, glucose,fructose metabolism	trehalose 6-phosphate	4	3.99	3.4	3.89	3.13	0.9	0.85	0.0078	0.0085	0.0028	0.0009	0.0077	0.0076	0.0144	0.0122	0.6757	0.0983	0.7503	0.1475	0.534	2.1323	0.6274	0.5645	0.6621	2.0748	20	100	100	60	80	100	Carbohydrate	Sucrose, glucose,fructose metabolism	100000296	136632-28-5	2310	315.16	TREHALOSE-6P	C00689	HMDB01124	122336
82	255	LC/MS pos	6104	Amino acid	Aromatic amino acid metabolism (PEP derived)	tryptamine	0	0.25	0.03	1.2	0.3	0.79	1.65	0.2226	0.093	0.0005	0.0002	0.0515	0.0256	0.015	0.0122	0.0221	0.0054	0.0012	0.0014	0.2744	0.0674	2.2962	1.8165	1.1023	0.3299	60	100	100	100	100	100	Amino acid	Aromatic amino acid metabolism (PEP derived)	1095	61-54-1	2323	161.1	TRYPTAMINE	C00398	HMDB00303	1150
68	256	LC/MS pos	54	Amino acid	Aromatic amino acid metabolism (PEP derived)	tryptophan	1	6.29	11.04	8.18	119.94	8.58	71.73	0.0111	0.0108	0.0007	0.0003	0.009	0.0085	3.6568e-06	0.0003	0.002	0.0007	0.0002	0.0005	0.3006	1.892	0.1713	1.4705	0.0205	2.4587	80	100	100	100	40	100	Amino acid	Aromatic amino acid metabolism (PEP derived)	565	73-22-3	2445	205.1	TRP	C00078	HMDB00929	6305
1218	257	LC/MS pos	43028	Peptide	Dipeptide	tryptophylglycine	0	2.43	0.6	1.35	1.45	0.7	3.06	0.0027	0.0038	0.0236	0.0053	0.1205	0.0441	0.044	0.0257	0.0807	0.0161	0.0008	0.0012	0.4769	1.1586	1.9295	1.357	0.4439	0.6445	40	100	100	100	60	100	Peptide	Dipeptide	100003609	7360-09-0	2351	262.2				263471
84	258	LC/MS pos	1603	Amino acid	Aromatic amino acid metabolism (PEP derived)	tyramine	0	0.96	0.02	1.37	0.35	0.21	2.5	0.1729	0.0759	0.0005	0.0002	0.0714	0.0299	0.0041	0.0076	5.9885e-07	7.5536e-06	0.0053	0.0034	0.3593	0.3447	16.4988	3.5196	1.4063	0.4922	80	100	100	100	100	100	Amino acid	Aromatic amino acid metabolism (PEP derived)	1133	60-19-5	1503	138.1	TYRAMINE	C00483	HMDB00306	5610
70	259	LC/MS pos	1299	Amino acid	Aromatic amino acid metabolism (PEP derived)	tyrosine	0	0.77	10.86	1.74	0.44	21.81	0.39	0.2695	0.1097	0.0362	0.0077	0.1249	0.0454	0.0842	0.0425	0.0065	0.0019	0.074	0.0214	1.2026	0.9232	0.085	1.8538	4.7255	2.0895	100	100	100	100	100	100	Amino acid	Aromatic amino acid metabolism (PEP derived)	815	60-18-4	1516	182.1	TYR	C00082	HMDB00158	6057
1285	260	LC/MS neg	41515	Secondary metabolism	Alkaloids	tyrosol	5.5	0.72	0.07	0.72	0.61	0.07	0.61	0.3739	0.1366	7.694e-05	6.556e-05	0.3739	0.108	0.0895	0.0443	7.694e-05	6.8873e-05	0.0895	0.0251	0.2196	0.1587	2.3096	0.1587	0.259	0.1587	20	0	100	0	80	0	Secondary metabolism	Alkaloids	100003493	501-94-0	2707.7	137.1		C06044	HMDB04284	10393
356	261	LC/MS neg	38673	Carbohydrate	Amino sugar and nucleotide sugar	UDP-acetylglucosamine/galactosamine	4	3.67	2.81	3.4	1.42	2.15	1.17	0.0002	0.0007	8.3026e-06	1.7962e-05	0.0002	0.0008	0.0454	0.0261	0.0002	0.0001	0.2739	0.0649	0.3813	1.3985	0.4969	1.0689	0.9113	1.2957	100	100	100	100	100	100	Carbohydrate	Amino sugar and nucleotide sugar	100002957		661	606.1
357	262	GC/MS	15860	Carbohydrate	Amino sugar and nucleotide sugar	UDP-galactose	4	2.59	1.66	2.07	2.2	1.08	1.79	0.017	0.0141	0.0125	0.0031	0.048	0.024	0.0193	0.015	0.5465	0.082	0.0236	0.0092	0.6177	1.6009	0.9635	1.0373	0.5802	1.2776	100	100	100	100	100	100	Carbohydrate	Amino sugar and nucleotide sugar	100000298	2956-16-3;91183-98-1;137868-52-1	1973	243.1	UDP-GALACTOSE	C00052	HMDB00302	18068
348	263	GC/MS	32344	Carbohydrate	Amino sugar and nucleotide sugar	UDP-glucose	4	3.45	1.95	2.64	2.24	1.24	1.85	0.0189	0.015	0.0016	0.0006	0.0355	0.0204	0.0107	0.0109	0.1286	0.0236	0.0047	0.0031	0.5249	1.8118	0.9271	1.1504	0.6204	1.387	100	100	100	100	100	100	Carbohydrate	Amino sugar and nucleotide sugar	1096	117756-22-6	1986	243.1	UDP-GLUCOSE	C00029	HMDB00286	8629
781	264	LC/MS neg	35671	Lipids	Fatty acid, Dicarboxylate	undecanedioate	0	0.18	0.38	0.77	0.19	1.23	0.14	0.3967	0.1417	0.0001	9.5604e-05	0.3503	0.1053	0.0023	0.0059	0.2209	0.0375	0.0008	0.0012	1.6415	0.2982	0.7769	0.9533	6.7395	1.2645	60	40	100	100	100	100	Lipids	Fatty acid, Dicarboxylate	100001617	1852-04-6	2376	215.1			HMDB00888	15816
957	265	GC/MS	605	Nucleotide	Pyrimidine metabolism	uracil	0	1.18	0.33	2.48	1.26	0.81	1.45	0.2223	0.093	0.0008	0.0004	0.036	0.0204	0.4092	0.1441	0.0891	0.0175	0.008	0.0045	0.442	0.5237	1.5712	1.2677	0.8729	1.0964	100	100	100	100	100	100	Nucleotide	Pyrimidine metabolism	825	66-22-8	1370.4	241	URACIL	C00106	HMDB00300	1174
914	266	GC/MS	1604	Nucleotide	Purine metabolism	urate	5	1.59	1.07	1.62	1.89	2.82	4.87	0.1408	0.0643	0.2209	0.0377	0.6174	0.1556	0.3867	0.1387	0.0454	0.0097	0.0109	0.0054	0.7317	1.1631	1.0843	3.0535	0.627	1.1845	80	100	60	100	80	100	Nucleotide	Purine metabolism	1134	69-93-2;120K5305	1928	441.2	URATE	C00366	HMDB00289	1175
958	267	LC/MS neg	606	Nucleotide	Pyrimidine metabolism	uridine	6	1.44	0.57	1.66	1.62	0.52	1.27	0.0765	0.0402	4.8642e-05	5.1194e-05	0.032	0.0199	5.0303e-05	0.0013	3.9871e-05	4.7888e-05	0.0147	0.0065	0.7186	1.0316	1.807	0.9328	0.733	1.1895	100	100	100	100	100	100	Nucleotide	Pyrimidine metabolism	535	58-96-8	1430	243.1	URIDINE	C00299	HMDB00296	6029
962	268	LC/MS neg	39892	Nucleotide	Pyrimidine metabolism	uridine monophosphate (5' or 3')	0	0.92	1.21	0.67	1.75	0.73	1.45	0.7966	0.2402	0.1638	0.0291	0.107	0.0405	0.037	0.0233	0.0461	0.0097	0.053	0.0171	1.4351	1.3243	1.091	0.7925	0.5458	0.9547	100	100	100	100	100	100	Nucleotide	Pyrimidine metabolism	100003366	58-97-9	635	323.1	UMP		HMDB00288	6030
961	269	LC/MS neg	37137	Nucleotide	Pyrimidine metabolism	uridine-2',3'-cyclic monophosphate	0	0.14	0.62	0.8	1.26	1.73	0.61	0.0118	0.011	0.3739	0.0587	0.7714	0.187	0.8205	0.2463	0.0826	0.0164	0.1426	0.038	1.7734	0.2486	0.3989	0.692	1.13	1.4207	100	0	40	100	100	80	Nucleotide	Pyrimidine metabolism	75	40632-52-8	1082	304.9		C02355	HMDB11640	439715
541	270	LC/MS neg	33443	Lipids	Free fatty acid	valerate	0	0.55	0.86	0.49	1.2	0.67	1.05	0.0504	0.03	0.8746	0.1252	0.0072	0.0073	0.3867	0.1387	0.4549	0.07	0.7858	0.153	1.3165	0.7281	0.8434	0.5612	0.536	0.6424	100	80	60	40	20	80	Lipids	Free fatty acid	1136	109-52-4	1774	101.2		C00803	HMDB00892	7991
240	271	LC/MS pos	1649	Amino acid	Branched Chain Amino Acids (pyruvate derived)	valine	0	1.01	0.52	1.64	1.1	0.92	1.2	0.6466	0.2082	0.0015	0.0005	0.0689	0.029	0.4525	0.1559	0.0953	0.0183	0.0142	0.0064	0.6231	0.6322	1.2186	1.116	0.9264	1.0196	100	100	100	100	100	100	Amino acid	Branched Chain Amino Acids (pyruvate derived)	566	72-18-4	1040	118.1	VAL	C00183	HMDB00883	6287
986	272	LC/MS pos	40475	Peptide	Dipeptide	valylglycine	0	0.77	2.75	1.12	1.83	0.94	0.43	0.6094	0.1978	9.7726e-05	7.6813e-05	0.4977	0.1327	0.0145	0.0122	0.6083	0.0899	0.0032	0.0024	1.6013	1.2356	0.4491	0.4202	0.9826	1.8003	100	100	100	80	100	100	Peptide	Dipeptide	100003641	686-43-1	1330	175.1				136487
1110	273	LC/MS pos	39994	Peptide	Dipeptide	valylleucine	4	3.53	1.64	3.27	2.61	0.45	0.77	0.0086	0.009	0.0306	0.0066	0.0107	0.0091	0.0136	0.0122	0.0275	0.0063	0.4766	0.1015	0.4865	1.7163	1.0447	0.4668	0.6096	1.59	100	100	100	100	100	100	Peptide	Dipeptide	100003210	22906-55-4	2503.3	231.2				352039
915	274	GC/MS	3147	Nucleotide	Purine metabolism	xanthine	0	1.72	0.37	3.69	1.24	0.84	1.31	0.0735	0.0393	0.0004	0.0002	0.0241	0.0161	0.3459	0.1299	0.3138	0.0505	0.0038	0.0027	0.3009	0.5184	1.3955	1.1742	0.8986	1.1103	100	100	100	100	100	100	Nucleotide	Purine metabolism	1004	69-89-6	1889.9	353	XANTHINE	C00385	HMDB00292	1188
916	275	LC/MS pos	15136	Nucleotide	Purine metabolism	xanthosine	0	0.71	0.8	1.02	0.53	1.93	0.89	0.7654	0.2349	0.3021	0.0494	0.559	0.1466	0.0349	0.0227	0.0061	0.0018	0.7513	0.1475	0.7492	0.5306	0.6668	1.289	1.4464	0.7635	20	60	100	100	100	80	Nucleotide	Purine metabolism	100000299	146-80-5	1785	285	XANTHOSINE	C01762	HMDB00299	64959
351	276	GC/MS	4966	Carbohydrate	Amino sugar and nucleotide sugar	xylitol	6	7.61	0.64	7.69	2.55	0.63	2.46	0.009	0.0092	0.1094	0.0208	0.0097	0.0088	0.0013	0.0053	0.0308	0.0069	0.0029	0.0024	0.1421	1.0811	1.6785	1.0561	0.4291	1.0921	80	100	100	100	100	100	Carbohydrate	Amino sugar and nucleotide sugar	543	87-99-0	1677.6	307.2	XYLITOL	C00379	HMDB02917	6912
352	277	GC/MS	35638	Carbohydrate	Amino sugar and nucleotide sugar	xylonate	1	1.81	2.5	1.87	1.49	2.17	1.26	0.0561	0.0317	6.7539e-05	5.9774e-05	0.053	0.0261	0.0268	0.0191	0.0002	0.0001	0.0693	0.0208	0.7295	1.3227	0.53	1.1493	0.9148	1.3622	100	100	100	100	100	100	Carbohydrate	Amino sugar and nucleotide sugar	100001627	73686-31-7	1722	292		C05411	HMDB60256	6602431
353	278	GC/MS	15835	Carbohydrate	Amino sugar and nucleotide sugar	xylose	3	5	3.28	2.56	2.15	2.39	3.06	6.8785e-06	6.2503e-05	3.5562e-06	1.2589e-05	0.0771	0.0318	0.1464	0.0648	7.6493e-05	6.8873e-05	2.4941e-08	1.2833e-06	0.4984	2.4936	0.7605	1.8171	0.5937	1.2779	20	100	100	100	100	100	Carbohydrate	Amino sugar and nucleotide sugar	826	609-06-3	1723.9	204	XYLOSE	C00181	HMDB00098	135191
354	279	GC/MS	18344	Carbohydrate	Amino sugar and nucleotide sugar	xylulose	0	3.7	1.25	3.34	0.94	1.1	0.92	0.0184	0.0147	0.3446	0.055	0.0228	0.0159	0.8843	0.2605	0.3994	0.0622	0.8758	0.1663	0.3335	1.2352	0.9862	1.0886	1.1826	1.1128	80	100	100	100	100	100	Carbohydrate	Amino sugar and nucleotide sugar	100000421	551-84-8	1668	306.1	D-XYLULOSE	C00310	HMDB00654	5289590

## Sheet: Table S4
Supplementary TableS3：Box plots of all detected metbolites in all samples
		Biochemical Name	Super Pathway	Sub Pathway	Pathway Order	Alpha	Platform	Comp ID
		1-(3-aminopropyl)-2-pyrrolidone	Amino acid	Glutamate family (alpha-ketoglutarate derived)	206	1	LC/MS pos	40506
		1-aminocyclopropanecarboxylic acid	Hormone metabolism	Ethylene metabolism	1258	2	GC/MS	38098
		1-linoleoylglycerol (1-monolinolein)	Lipids	Glycerolipids	589	3	LC/MS neg	27447
		1-linoleoylglycerophosphocholine (18:2n6)	Lipids	Phospholipids	619	4	LC/MS neg	34419
		1-linoleoylglycerophosphoethanolamine*	Lipids	Phospholipids	620	5	LC/MS neg	32635
		1-linoleoylglycerophosphoinositol*	Lipids	Phospholipids	621	6	LC/MS neg	36594
		1-oleoylglycerophosphoethanolamine	Lipids	Phospholipids	625	7	LC/MS neg	35628
		1-oleoylglycerophosphoinositol*	Lipids	Phospholipids	626	8	LC/MS neg	36602
		1-oleoylglycerophosphoserine	Lipids	Phospholipids	678	9	LC/MS neg	19260
		1-palmitoylglycerophosphoethanolamine	Lipids	Phospholipids	630	10	LC/MS neg	35631
		10-heptadecenoate (17:1n7)	Lipids	Free fatty acid	463	11	LC/MS neg	33971
		12,13-DiHOME	Lipids	Oxylipins	568	12	LC/MS neg	38395
		13-HODE + 9-HODE	Lipids	Oxylipins	565	13	LC/MS neg	37752
		2'-deoxyadenosine	Nucleotide	Purine metabolism	878	14	LC/MS pos	1553
		2'-deoxycytidine	Nucleotide	Pyrimidine metabolism	931	15	LC/MS pos	15949
		2'-deoxyguanosine	Nucleotide	Purine metabolism	879	16	LC/MS neg	1411
		2'-deoxyinosine	Nucleotide	Purine metabolism	881	17	LC/MS neg	15076
		2'-deoxyuridine	Nucleotide	Pyrimidine metabolism	933	18	LC/MS neg	1412
		2'-O-methyladenosine	Nucleotide	Purine metabolism	924	19	LC/MS pos	42607
		2,3-dihydroxyisovalerate	Amino acid	Branched Chain Amino Acids (pyruvate derived)	217	20	GC/MS	38276
		2-aminoadipate	Amino acid	Aspartate family (OAA derived)	93	21	LC/MS pos	6146
		2-aminobutyrate	Amino acid	Glutamate family (alpha-ketoglutarate derived)	144	22	GC/MS	1577
		2-aminophenol	Xenobiotics	Chemicals	1534	23	LC/MS pos	38109
		2-hydroxyglutarate	Lipids	Fatty acid, Dicarboxylate	786	24	GC/MS	37253
		2-hydroxypalmitate	Lipids	Free fatty acid	469	25	LC/MS neg	35675
		2-hydroxystearate	Lipids	Free fatty acid	470	26	LC/MS neg	17945
		2-isopropylmalate	Amino acid	Branched Chain Amino Acids (pyruvate derived)	241	27	LC/MS neg	15667
		2-linoleoylglycerol (2-monolinolein)	Lipids	Glycerolipids	597	28	GC/MS	32536
		2-methylbutyrylcarnitine (C5)	Amino acid	Branched Chain Amino Acids (pyruvate derived)	249	29	LC/MS pos	35431
		2-phosphoglycerate	Carbohydrate	Glycolysis	278	30	GC/MS	35629
		3-(4-hydroxyphenyl)lactate	Amino acid	Aromatic amino acid metabolism (PEP derived)	30	31	LC/MS neg	32197
		3-hydroxyisobutyrate	Amino acid	Branched Chain Amino Acids (pyruvate derived)	222	32	GC/MS	1549
		3-hydroxypropanoate	Lipids	Free fatty acid	476	33	GC/MS	42103
		3-methyl-2-oxovalerate	Amino acid	Branched Chain Amino Acids (pyruvate derived)	224	34	LC/MS neg	15676
		3-phosphoglycerate	Carbohydrate	Calvin cycle and pentose phosphate	306	35	GC/MS	40264
		3-phosphoserine	Amino acid	Serine family (phosphoglycerate derived)	3	36	GC/MS	543
		4-guanidinobutanoate	Amino acid	Glutamate family (alpha-ketoglutarate derived)	198	37	LC/MS pos	15681
		4-hydroxy-2-oxoglutaric acid	Amino acid	Glutamate family (alpha-ketoglutarate derived)	184	38	GC/MS	40062
		4-hydroxybutyrate (GHB)	Amino acid	Glutamate family (alpha-ketoglutarate derived)	149	39	GC/MS	34585
		4-hydroxyphenylacetate	Amino acid	Aromatic amino acid metabolism (PEP derived)	36	40	GC/MS	541
		4-hydroxyphenylpyruvate	Amino acid	Aromatic amino acid metabolism (PEP derived)	37	41	LC/MS neg	1669
		4-methoxybenzoate	Secondary metabolism	Benzenoids	1298	42	GC/MS	37421
		4-methyl-2-oxopentanoate	Amino acid	Branched Chain Amino Acids (pyruvate derived)	225	43	LC/MS neg	22116
		4-methylthio-2-oxobutanoate	Amino acid	Aspartate family (OAA derived)	129	44	LC/MS neg	40732
		5,6-dihydroxyindole	Amino acid	Aromatic amino acid metabolism (PEP derived)	71	45	GC/MS	40037
		5-methylthioadenosine (MTA)	Amino acid	Amines and polyamines	254	46	LC/MS pos	1419
		5-methyluridine (ribothymidine)	Nucleotide	Pyrimidine metabolism	941	47	LC/MS neg	35136
		5-oxoproline	Amino acid	Glutathione metabolism	263	48	LC/MS neg	1494
		6-oxopiperidine-2-carboxylic acid	Amino acid	Aspartate family (OAA derived)	130	49	GC/MS	43231
		6-phosphogluconate	Carbohydrate	Sucrose, glucose,fructose metabolism	453	50	LC/MS neg	15442
		8-hydroxyguanine	Nucleotide	Purine metabolism	918	51	LC/MS neg	38672
		8-hydroxyoctanoate	Lipids	Free fatty acid	481	52	LC/MS neg	21239
		9,10-DiHOME	Lipids	Oxylipins	569	53	LC/MS neg	38399
		acetoacetate	Amino acid	Branched Chain Amino Acids (pyruvate derived)	253	54	GC/MS	33963
		acetylcarnitine	Lipids	Carnitine metabolism	734	55	LC/MS pos	32198
		adenine	Nucleotide	Purine metabolism	886	56	GC/MS	554
		adenosine	Nucleotide	Purine metabolism	887	57	LC/MS pos	555
		adenosine 2'-monophosphate (2'-AMP)	Nucleotide	Purine metabolism	888	58	LC/MS neg	36815
		adenosine 3'-monophosphate (3'-AMP)	Nucleotide	Purine metabolism	890	59	LC/MS pos	35142
		adenosine 5'-monophosphate (AMP)	Nucleotide	Purine metabolism	892	60	LC/MS pos	32342
		adenosine-2',3'-cyclic monophosphate	Nucleotide	Purine metabolism	893	61	LC/MS neg	37467
		adenylosuccinate	Nucleotide	Purine metabolism	895	62	LC/MS neg	18360
		alanine	Amino acid	Aspartate family (OAA derived)	96	63	GC/MS	1126
		alanylleucine	Peptide	Dipeptide	1002	64	LC/MS pos	37093
		allantoin	Nucleotide	Purine metabolism	897	65	GC/MS	1107
		allo-threonine	Amino acid	Aspartate family (OAA derived)	97	66	GC/MS	15142
		alpha-hydroxyisovalerate	Amino acid	Branched Chain Amino Acids (pyruvate derived)	229	67	GC/MS	33937
		alpha-ketoglutarate	Carbohydrate	TCA cycle	294	68	GC/MS	33453
		arabinose	Carbohydrate	Amino sugar and nucleotide sugar	324	69	GC/MS	575
		arabitol	Carbohydrate	Amino sugar and nucleotide sugar	325	70	GC/MS	38075
		arabonate	Carbohydrate	Amino sugar and nucleotide sugar	326	71	GC/MS	37516
		arginine	Amino acid	Glutamate family (alpha-ketoglutarate derived)	152	72	LC/MS pos	1638
		argininosuccinate	Amino acid	Glutamate family (alpha-ketoglutarate derived)	153	73	LC/MS pos	15497
		asparagine	Amino acid	Aspartate family (OAA derived)	98	74	GC/MS	512
		aspartate	Amino acid	Aspartate family (OAA derived)	99	75	GC/MS	15996
		azelate (nonanedioate)	Lipids	Fatty acid, Dicarboxylate	773	76	LC/MS neg	18362
		beta-alanine	Nucleotide	Pyrimidine metabolism	963	77	GC/MS	55
		betaine	Amino acid	Serine family (phosphoglycerate derived)	5	78	LC/MS pos	3141
		butyrylcarnitine	Amino acid	Branched Chain Amino Acids (pyruvate derived)	246	79	LC/MS pos	32412
		caproate (6:0)	Lipids	Free fatty acid	488	80	LC/MS neg	32489
		caprylate (8:0)	Lipids	Free fatty acid	489	81	LC/MS neg	32492
		carnitine	Cofactors, Prosthetic Groups, Electron Carriers	Carnitine metabolism	831	82	LC/MS pos	15500
		cis-aconitate	Carbohydrate	TCA cycle	295	83	LC/MS neg	12025
		citramalate	Carbohydrate	C5 branched dibasic acid metabolism	456	84	GC/MS	22158
		citrate	Carbohydrate	TCA cycle	296	85	GC/MS	1564
		citrulline	Amino acid	Glutamate family (alpha-ketoglutarate derived)	155	86	LC/MS pos	2132
		cyano-alanine	Hormone metabolism	Ethylene metabolism	1259	87	GC/MS	35660
		cystathionine	Amino acid	Serine family (phosphoglycerate derived)	6	88	GC/MS	15705
		cysteine	Amino acid	Serine family (phosphoglycerate derived)	7	89	GC/MS	31453
		cysteine-glutathione disulfide	Amino acid	Glutathione metabolism	264	90	LC/MS pos	35159
		cytidine	Nucleotide	Pyrimidine metabolism	943	91	LC/MS pos	514
		cytidine-3'-monophosphate (3'-CMP)	Nucleotide	Pyrimidine metabolism	945	92	LC/MS pos	2959
		cytosine	Nucleotide	Pyrimidine metabolism	946	93	GC/MS	573
		cytosine-2',3'-cyclic monophosphate	Nucleotide	Pyrimidine metabolism	947	94	LC/MS neg	37465
		dihomo-linoleate (20:2n6)	Lipids	Free fatty acid	492	95	LC/MS neg	17805
		dihydroxyacetone phosphate (DHAP)	Carbohydrate	Calvin cycle and pentose phosphate	307	96	GC/MS	15522
		dopamine	Amino acid	Aromatic amino acid metabolism (PEP derived)	72	97	GC/MS	12130
		eicosenoate (20:1n9 or 11)	Lipids	Free fatty acid	499	98	LC/MS neg	33587
		ergosterol	Lipids	Sterols	723	99	GC/MS	27553
		ergothioneine	Amino acid	Glutamate family (alpha-ketoglutarate derived)	158	100	LC/MS pos	37459
		erythritol	Carbohydrate	Amino sugar and nucleotide sugar	327	101	GC/MS	20699
		erythronate*	Carbohydrate	Amino sugar and nucleotide sugar	328	102	GC/MS	33477
		ethanolamine	Lipids	Choline metabolism	705	103	GC/MS	1497
		flavin adenine dinucleotide (FAD)	Cofactors, Prosthetic Groups, Electron Carriers	Riboflavin and FAD metabolism	833	104	LC/MS neg	2134
		flavin mononucleotide (FMN)	Cofactors, Prosthetic Groups, Electron Carriers	Riboflavin and FAD metabolism	835	105	LC/MS neg	15797
		fructose	Carbohydrate	Sucrose, glucose,fructose metabolism	388	106	GC/MS	577
		fructose-6-phosphate	Carbohydrate	Glycolysis	280	107	GC/MS	12021
		fumarate	Carbohydrate	TCA cycle	297	108	GC/MS	1643
		galactitol (dulcitol)	Carbohydrate	Sucrose, glucose,fructose metabolism	391	109	GC/MS	1117
		galactose	Carbohydrate	Sucrose, glucose,fructose metabolism	393	110	GC/MS	12055
		gamma-aminobutyrate (GABA)	Amino acid	Glutamate family (alpha-ketoglutarate derived)	159	111	GC/MS	1416
		gamma-glutamylglutamate	Peptide	gamma-glutamyl	972	112	LC/MS pos	36738
		gamma-glutamylleucine	Peptide	gamma-glutamyl	977	113	LC/MS pos	18369
		gamma-glutamylmethionine	Peptide	gamma-glutamyl	979	114	LC/MS pos	37539
		gamma-glutamylthreonine*	Peptide	gamma-glutamyl	981	115	LC/MS pos	33364
		gluconate	Carbohydrate	Sucrose, glucose,fructose metabolism	454	116	GC/MS	587
		glucosamine	Carbohydrate	Amino sugar and nucleotide sugar	332	117	GC/MS	18534
[truncated: 162 more rows]
